# Supplementary material for: Mouse α-synuclein fibrils are structurally and functionally distinct from human fibrils associated with Lewy body diseases
Source: Sci Adv. 2024 Nov 1;10(44):eadq3539. doi: 10.1126/sciadv.adq3539 (PMC11800946; doi:10.1126/sciadv.adq3539)
Supplement: Supplementary file 2 — Data S1 [file sciadv.adq3539_data_s1.zip]

Archive with 1 entries (1 files):
- sciadv.adq3539_data_s1.xlsx
