# Supplementary material for: Mouse α-synuclein fibrils are structurally and functionally distinct from human fibrils associated with Lewy body diseases
Source: Sci Adv. 2024 Nov 1;10(44):eadq3539. doi: 10.1126/sciadv.adq3539 (PMC11800946; doi:10.1126/sciadv.adq3539)
Supplement: Supplementary file 2 — Data S1 [file sciadv.adq3539_data_s1.zip › sciadv.adq3539_data_s1.xlsx]

## Sheet: Fig. 1
Concentration	Protein	Amyloid dye	F.U.
1	Mouse PFFs	ThT	6062
0.5	Mouse PFFs	ThT	2841
0.25	Mouse PFFs	ThT	1428
0.125	Mouse PFFs	ThT	790
0.0625	Mouse PFFs	ThT	439
0.03125	Mouse PFFs	ThT	294
0.015625	Mouse PFFs	ThT	229
0.007813	Mouse PFFs	ThT	215
0	Mouse PFFs	ThT	208
1	Mouse PFFs	ThT	6452
0.5	Mouse PFFs	ThT	2848
0.25	Mouse PFFs	ThT	1380
0.125	Mouse PFFs	ThT	783
0.0625	Mouse PFFs	ThT	441
0.03125	Mouse PFFs	ThT	295
0.015625	Mouse PFFs	ThT	222
0.007813	Mouse PFFs	ThT	212
0	Mouse PFFs	ThT	201
1	Mouse PFFs	ThT	5562
0.5	Mouse PFFs	ThT	2736
0.25	Mouse PFFs	ThT	1460
0.125	Mouse PFFs	ThT	758
0.0625	Mouse PFFs	ThT	468
0.03125	Mouse PFFs	ThT	338
0.015625	Mouse PFFs	ThT	310
0.007813	Mouse PFFs	ThT	296
0	Mouse PFFs	ThT	132
1	Mouse PFFs	ThT	20222
0.5	Mouse PFFs	ThT	8870
0.25	Mouse PFFs	ThT	4451
0.125	Mouse PFFs	ThT	2328
0.0625	Mouse PFFs	ThT	1084
0.03125	Mouse PFFs	ThT	558
0.015625	Mouse PFFs	ThT	369
0.007813	Mouse PFFs	ThT	292
0	Human PFFs	ThT	205
1	Human PFFs	ThT	18172
0.5	Human PFFs	ThT	9162
0.25	Human PFFs	ThT	4107
0.125	Human PFFs	ThT	2344
0.0625	Human PFFs	ThT	1051
0.03125	Human PFFs	ThT	570
0.015625	Human PFFs	ThT	369
0.007813	Human PFFs	ThT	285
0	Human PFFs	ThT	189
1	Human PFFs	ThT	17620
0.5	Human PFFs	ThT	8782
0.25	Human PFFs	ThT	4536
0.125	Human PFFs	ThT	2048
0.0625	Human PFFs	ThT	996
0.03125	Human PFFs	ThT	618
0.015625	Human PFFs	ThT	464
0.007813	Human PFFs	ThT	290
0	Human PFFs	ThT	119
1	Mouse monomer	ThT	63
0.5	Mouse monomer	ThT	54
0.25	Mouse monomer	ThT	31
0.125	Mouse monomer	ThT	33
0.0625	Mouse monomer	ThT	30
0.03125	Mouse monomer	ThT	33
0.015625	Mouse monomer	ThT	41
0.007813	Mouse monomer	ThT	35
0	Mouse monomer	ThT	26
1	Mouse monomer	ThT	59
0.5	Mouse monomer	ThT	50
0.25	Mouse monomer	ThT	33
0.125	Mouse monomer	ThT	41
0.0625	Mouse monomer	ThT	30
0.03125	Mouse monomer	ThT	36
0.015625	Mouse monomer	ThT	32
0.007813	Mouse monomer	ThT	28
0	Mouse monomer	ThT	20
1	Mouse monomer	ThT	42
0.5	Mouse monomer	ThT	55
0.25	Mouse monomer	ThT	37
0.125	Mouse monomer	ThT	30
0.0625	Mouse monomer	ThT	30
0.03125	Mouse monomer	ThT	32
0.015625	Mouse monomer	ThT	31
0.007813	Mouse monomer	ThT	31
0	Mouse monomer	ThT	32
1	Human monomer	ThT	69
0.5	Human monomer	ThT	66
0.25	Human monomer	ThT	29
0.125	Human monomer	ThT	35
0.0625	Human monomer	ThT	28
0.03125	Human monomer	ThT	77
0.015625	Human monomer	ThT	38
0.007813	Human monomer	ThT	23
0	Human monomer	ThT	27
1	Human monomer	ThT	61
0.5	Human monomer	ThT	54
0.25	Human monomer	ThT	101
0.125	Human monomer	ThT	28
0.0625	Human monomer	ThT	31
0.03125	Human monomer	ThT	36
0.015625	Human monomer	ThT	33
0.007813	Human monomer	ThT	21
0	Human monomer	ThT	25
1	Human monomer	ThT	54
0.5	Human monomer	ThT	50
0.25	Human monomer	ThT	121
0.125	Human monomer	ThT	81
0.0625	Human monomer	ThT	64
0.03125	Human monomer	ThT	48
0.015625	Human monomer	ThT	46
0.007813	Human monomer	ThT	36
0	Human monomer	ThT	41
1	Mouse PFFs	Nile Red	249
0.5	Mouse PFFs	Nile Red	154
0.25	Mouse PFFs	Nile Red	119
0.125	Mouse PFFs	Nile Red	109
0.0625	Mouse PFFs	Nile Red	96
0.03125	Mouse PFFs	Nile Red	84
1	Mouse PFFs	Nile Red	244
0.5	Mouse PFFs	Nile Red	163
0.25	Mouse PFFs	Nile Red	123
0.125	Mouse PFFs	Nile Red	96
0.0625	Mouse PFFs	Nile Red	95
0.03125	Mouse PFFs	Nile Red	77
1	Mouse PFFs	Nile Red	336
0.5	Mouse PFFs	Nile Red	254
0.25	Mouse PFFs	Nile Red	172
0.125	Mouse PFFs	Nile Red	114
0.0625	Mouse PFFs	Nile Red	110
0.03125	Mouse PFFs	Nile Red	72
1	Human PFFs	Nile Red	2760
0.5	Human PFFs	Nile Red	2330
0.25	Human PFFs	Nile Red	1216
0.125	Human PFFs	Nile Red	614
0.0625	Human PFFs	Nile Red	330
0.03125	Human PFFs	Nile Red	216
1	Human PFFs	Nile Red	2694
0.5	Human PFFs	Nile Red	2309
0.25	Human PFFs	Nile Red	1165
0.125	Human PFFs	Nile Red	587
0.0625	Human PFFs	Nile Red	331
0.03125	Human PFFs	Nile Red	204
1	Human PFFs	Nile Red	2784
0.5	Human PFFs	Nile Red	2482
0.25	Human PFFs	Nile Red	1256
0.125	Human PFFs	Nile Red	624
0.0625	Human PFFs	Nile Red	352
0.03125	Human PFFs	Nile Red	300
1	Mouse monomer	Nile Red	64
0.5	Mouse monomer	Nile Red	66
0.25	Mouse monomer	Nile Red	63
0.125	Mouse monomer	Nile Red	51
0.0625	Mouse monomer	Nile Red	53
0.03125	Mouse monomer	Nile Red	29
1	Mouse monomer	Nile Red	68
0.5	Mouse monomer	Nile Red	35
0.25	Mouse monomer	Nile Red	36
0.125	Mouse monomer	Nile Red	38
0.0625	Mouse monomer	Nile Red	41
0.03125	Mouse monomer	Nile Red	28
1	Mouse monomer	Nile Red	73
0.5	Mouse monomer	Nile Red	58
0.25	Mouse monomer	Nile Red	56
0.125	Mouse monomer	Nile Red	39
0.0625	Mouse monomer	Nile Red	51
0.03125	Mouse monomer	Nile Red	37
1	Human monomer	Nile Red	63
0.5	Human monomer	Nile Red	64
0.25	Human monomer	Nile Red	63
0.125	Human monomer	Nile Red	58
0.0625	Human monomer	Nile Red	63
0.03125	Human monomer	Nile Red	33
1	Human monomer	Nile Red	68
0.5	Human monomer	Nile Red	36
0.25	Human monomer	Nile Red	37
0.125	Human monomer	Nile Red	36
0.0625	Human monomer	Nile Red	38
0.03125	Human monomer	Nile Red	43
1	Human monomer	Nile Red	71
0.5	Human monomer	Nile Red	51
0.25	Human monomer	Nile Red	54
0.125	Human monomer	Nile Red	46
0.0625	Human monomer	Nile Red	64
0.03125	Human monomer	Nile Red	32
1	Mouse PFFs	FSB	2391
0.5	Mouse PFFs	FSB	1056
0.25	Mouse PFFs	FSB	613
0.125	Mouse PFFs	FSB	393
0.0625	Mouse PFFs	FSB	222
0.03125	Mouse PFFs	FSB	157
0.015625	Mouse PFFs	FSB	121
0.007813	Mouse PFFs	FSB	123
0	Mouse PFFs	FSB	104
1	Mouse PFFs	FSB	2061
0.5	Mouse PFFs	FSB	1015
0.25	Mouse PFFs	FSB	501
0.125	Mouse PFFs	FSB	359
0.0625	Mouse PFFs	FSB	199
0.03125	Mouse PFFs	FSB	155
0.015625	Mouse PFFs	FSB	129
0.007813	Mouse PFFs	FSB	116
0	Mouse PFFs	FSB	101
1	Mouse PFFs	FSB	2300
0.5	Mouse PFFs	FSB	1340
0.25	Mouse PFFs	FSB	796
0.125	Mouse PFFs	FSB	482
0.0625	Mouse PFFs	FSB	324
0.03125	Mouse PFFs	FSB	202
0.015625	Mouse PFFs	FSB	111
0.007813	Mouse PFFs	FSB	102
0	Mouse PFFs	FSB	100
1	Human PFFs	FSB	1101
0.5	Human PFFs	FSB	821
0.25	Human PFFs	FSB	517
0.125	Human PFFs	FSB	293
0.0625	Human PFFs	FSB	188
0.03125	Human PFFs	FSB	148
0.015625	Human PFFs	FSB	123
0.007813	Human PFFs	FSB	122
0	Human PFFs	FSB	98
1	Human PFFs	FSB	1192
0.5	Human PFFs	FSB	700
0.25	Human PFFs	FSB	458
0.125	Human PFFs	FSB	288
0.0625	Human PFFs	FSB	187
0.03125	Human PFFs	FSB	147
0.015625	Human PFFs	FSB	129
0.007813	Human PFFs	FSB	110
0	Human PFFs	FSB	120
1	Human PFFs	FSB	1324
0.5	Human PFFs	FSB	788
0.25	Human PFFs	FSB	528
0.125	Human PFFs	FSB	332
0.0625	Human PFFs	FSB	206
0.03125	Human PFFs	FSB	204
0.015625	Human PFFs	FSB	130
0.007813	Human PFFs	FSB	95
0	Human PFFs	FSB	106
1	Mouse monomer	FSB	562.78
0.5	Mouse monomer	FSB	403
0.25	Mouse monomer	FSB	289
0.125	Mouse monomer	FSB	208
0.0625	Mouse monomer	FSB	149
0.03125	Mouse monomer	FSB	128
0.015625	Mouse monomer	FSB	98
0.007813	Mouse monomer	FSB	98
0	Mouse monomer	FSB	101
1	Mouse monomer	FSB	569
0.5	Mouse monomer	FSB	416
0.25	Mouse monomer	FSB	268
0.125	Mouse monomer	FSB	194
0.0625	Mouse monomer	FSB	137
0.03125	Mouse monomer	FSB	102
0.015625	Mouse monomer	FSB	102
0.007813	Mouse monomer	FSB	98
0	Mouse monomer	FSB	99
1	Mouse monomer	FSB	551
0.5	Mouse monomer	FSB	400
0.25	Mouse monomer	FSB	287
0.125	Mouse monomer	FSB	149
0.0625	Mouse monomer	FSB	132
0.03125	Mouse monomer	FSB	133
0.015625	Mouse monomer	FSB	99
0.007813	Mouse monomer	FSB	102
0	Mouse monomer	FSB	103
1	Human monomer	FSB	617.32
0.5	Human monomer	FSB	511
0.25	Human monomer	FSB	401
0.125	Human monomer	FSB	259
0.0625	Human monomer	FSB	179
0.03125	Human monomer	FSB	126
0.015625	Human monomer	FSB	97
0.007813	Human monomer	FSB	103
0	Human monomer	FSB	101
1	Human monomer	FSB	639
0.5	Human monomer	FSB	574
0.25	Human monomer	FSB	415
0.125	Human monomer	FSB	313
0.0625	Human monomer	FSB	217
0.03125	Human monomer	FSB	196
0.015625	Human monomer	FSB	99
0.007813	Human monomer	FSB	102
0	Human monomer	FSB	98
1	Human monomer	FSB	621
0.5	Human monomer	FSB	534
0.25	Human monomer	FSB	407
0.125	Human monomer	FSB	316
0.0625	Human monomer	FSB	202
0.03125	Human monomer	FSB	159
0.015625	Human monomer	FSB	156
0.007813	Human monomer	FSB	112
0	Human monomer	FSB	96

## Sheet: Fig. 2
Figure 2c							Figure 2d						Figure 2e left					Figure 2e right				Figure 2f
Protein	Mean MMGBSA energy (Kcal/mol)	SD MMGBSA energy (Kcal/mol)	N MMGBSA energy (Kcal/mol)				Sonication time	Protein	%Short fibrils (%Mass size <100 nm)				Protein	GuHCLconcentration	% Fibril remaining			Protein	% Fibril remaining			Protein	%Short fibrils (%Mass size <100 nm)	GuHCLconcentration
Mouse PFFs(8uie)	-231.1	8.1	100				0	Mouse fibrils	8				Mouse fibrils	0	100			Mouse fibrils	10.33			Mouse fibrils	52.6	1
Human PFFs (6sst)	-306.5	7.2	100				0	Mouse fibrils	1.7				Mouse fibrils	0	100			Mouse fibrils	11.86			Mouse fibrils	95.4	1
							0	Mouse fibrils	0				Mouse fibrils	0	100			Mouse fibrils	9.58			Mouse fibrils	100	1
							0	Mouse fibrils	0				Mouse fibrils	1	71.54			Human fibrils	45.12			Mouse fibrils	100	1
							0	Mouse fibrils	5.5				Mouse fibrils	1	70.8			Human fibrils	49.69			Mouse fibrils	100	1
							0	Mouse fibrils	12.1				Mouse fibrils	1	79.23			Human fibrils	41.06			Mouse fibrils	100	1
							0	Mouse fibrils	1.5				Mouse fibrils	2	10.33							Mouse fibrils	100	1
							0	Mouse fibrils	0				Mouse fibrils	2	11.86							Mouse fibrils	83	1
							0	Mouse fibrils	1.6				Mouse fibrils	2	9.58							Mouse fibrils	98.8	1
							0	Mouse fibrils	0				Mouse fibrils	3	0							Mouse fibrils	76	1
							0	Mouse fibrils	0				Mouse fibrils	3	0							Human fibrils	100	1
							0	Mouse fibrils	4				Mouse fibrils	3	0.71							Human fibrils	95.5	1
							0	Mouse fibrils	4.1				Mouse fibrils	4	0							Human fibrils	94.8	1
							0	Mouse fibrils	7.1				Mouse fibrils	4	0							Human fibrils	92.5	1
							0	Mouse fibrils	6.4				Mouse fibrils	4	0							Human fibrils	99.7	1
							0	Mouse fibrils	1.7				Human fibrils	0	100							Human fibrils	83	1
							0	Mouse fibrils	0				Human fibrils	0	100							Human fibrils	100	1
							0	Mouse fibrils	0				Human fibrils	0	100							Human fibrils	87.1	1
							0	Mouse fibrils	0				Human fibrils	1	85.48							Human fibrils	81.9	1
							0	Mouse fibrils	13.1				Human fibrils	1	79.31							Human fibrils	100	1
							0	Mouse fibrils	0.9				Human fibrils	1	57.05							Mouse fibrils	5.6	2
							0	Mouse fibrils	17				Human fibrils	2	45.12							Mouse fibrils	20.1	2
							0	Mouse fibrils	2.9				Human fibrils	2	49.69							Mouse fibrils	1.1	2
							0	Mouse fibrils	8.9				Human fibrils	2	41.06							Mouse fibrils	0	2
							0	Mouse fibrils	15.8				Human fibrils	3	2							Mouse fibrils	0	2
							0	Mouse fibrils	9.9				Human fibrils	3	0.32							Mouse fibrils	0	2
							0	Mouse fibrils	0				Human fibrils	3	0.14							Mouse fibrils	0	2
							0	Mouse fibrils	0				Human fibrils	4	1							Mouse fibrils	0	2
							0	Mouse fibrils	0				Human fibrils	4	0.3							Mouse fibrils	0	2
							0	Mouse fibrils	0				Human fibrils	4	0							Mouse fibrils	0	2
							0	Human fibrils	0													Human fibrils	86.3	2
							0	Human fibrils	0													Human fibrils	89.6	2
							0	Human fibrils	0													Human fibrils	90.7	2
							0	Human fibrils	7.1													Human fibrils	94.2	2
							0	Human fibrils	0													Human fibrils	0	2
							0	Human fibrils	0													Human fibrils	30.1	2
							0	Human fibrils	0													Human fibrils	57.1	2
							0	Human fibrils	0													Human fibrils	82.3	2
							0	Human fibrils	14.3													Human fibrils	93.5	2
							0	Human fibrils	0													Human fibrils	98.1	2
							0	Human fibrils	0													Mouse fibrils	0	3
							0	Human fibrils	0													Mouse fibrils	0	3
							0	Human fibrils	0													Mouse fibrils	0	3
							0	Human fibrils	0													Mouse fibrils	0	3
							0	Human fibrils	2.3													Mouse fibrils	0	3
							0	Human fibrils	0													Mouse fibrils	0	3
							0	Human fibrils	0													Mouse fibrils	0	3
							0	Human fibrils	0													Mouse fibrils	0	3
							0	Human fibrils	0													Mouse fibrils	0	3
							0	Human fibrils	0													Mouse fibrils	0	3
							0	Human fibrils	0													Human fibrils	0	3
							0	Human fibrils	0													Human fibrils	0	3
							0	Human fibrils	0													Human fibrils	0	3
							0	Human fibrils	0													Human fibrils	10	3
							0	Human fibrils	0													Human fibrils	11	3
							0	Human fibrils	0													Human fibrils	0	3
							0	Human fibrils	0													Human fibrils	0	3
							0	Human fibrils	0													Human fibrils	0	3
							0	Human fibrils	0													Human fibrils	0	3
							0	Human fibrils	0													Human fibrils	0	3
							2	Mouse fibrils	42													Mouse fibrils	0	4
							2	Mouse fibrils	39.3													Mouse fibrils	0	4
							2	Mouse fibrils	24.2													Mouse fibrils	0	4
							2	Mouse fibrils	31.4													Mouse fibrils	0	4
							2	Mouse fibrils	4.8													Mouse fibrils	0	4
							2	Mouse fibrils	7.3													Mouse fibrils	0	4
							2	Mouse fibrils	26.7													Mouse fibrils	0	4
							2	Mouse fibrils	26.9													Mouse fibrils	0	4
							2	Mouse fibrils	35.8													Mouse fibrils	0	4
							2	Mouse fibrils	33.2													Mouse fibrils	0	4
							2	Mouse fibrils	45.6													Human fibrils	5	4
							2	Mouse fibrils	51.9													Human fibrils	3.2	4
							2	Mouse fibrils	17													Human fibrils	0	4
							2	Mouse fibrils	27.7													Human fibrils	0	4
							2	Mouse fibrils	38.6													Human fibrils	0	4
							2	Mouse fibrils	37.5													Human fibrils	0	4
							2	Mouse fibrils	15.2													Human fibrils	0	4
							2	Mouse fibrils	5.2													Human fibrils	0	4
							2	Mouse fibrils	24.5													Human fibrils	0	4
							2	Mouse fibrils	24.6													Human fibrils	0	4
							2	Mouse fibrils	28.8
							2	Mouse fibrils	5.8
							2	Mouse fibrils	2
							2	Mouse fibrils	26.8
							2	Mouse fibrils	31.3
							2	Mouse fibrils	20.1
							2	Mouse fibrils	32.8
							2	Mouse fibrils	27.4
							2	Mouse fibrils	36.4
							2	Mouse fibrils	31.4
							2	Mouse fibrils
							2	Mouse fibrils
							2	Mouse fibrils	7.9
							2	Mouse fibrils	9.7
							2	Mouse fibrils	14.4
							2	Mouse fibrils	8.2
							2	Mouse fibrils	14.9
							2	Mouse fibrils	24.3
							2	Mouse fibrils	4.3
							2	Mouse fibrils	21.2
							2	Mouse fibrils	8.9
							2	Mouse fibrils	7.3
							2	Mouse fibrils	16.1
							2	Mouse fibrils	12.7
							2	Mouse fibrils	0
							2	Mouse fibrils	13.4
							2	Mouse fibrils	0
							2	Mouse fibrils	0
							2	Mouse fibrils	5
							2	Mouse fibrils	13.8
							2	Mouse fibrils	12.9
							2	Mouse fibrils	15.4
							2	Mouse fibrils	8.6
							2	Mouse fibrils	16.1
							2	Mouse fibrils	5.8
							2	Mouse fibrils	14.4
							2	Mouse fibrils	13.4
							2	Mouse fibrils	8.1
							2	Mouse fibrils	13.8
							2	Mouse fibrils	0
							2	Mouse fibrils	17
							2	Mouse fibrils	11.2
							2	Mouse fibrils
							2	Mouse fibrils
							2	Mouse fibrils	54.7
							2	Mouse fibrils	76.2
							2	Mouse fibrils	66.9
							2	Mouse fibrils	52.7
							2	Mouse fibrils	57.2
							2	Mouse fibrils	79.9
							2	Mouse fibrils	66.6
							2	Mouse fibrils	45.5
							2	Mouse fibrils	35.8
							2	Mouse fibrils	66.9
							2	Mouse fibrils	73.7
							2	Mouse fibrils	92.2
							2	Mouse fibrils	25.8
							2	Mouse fibrils	69.2
							2	Mouse fibrils	5.3
							2	Mouse fibrils	67.3
							2	Mouse fibrils	62.6
							2	Mouse fibrils	60.1
							2	Mouse fibrils	24
							2	Mouse fibrils	67.4
							2	Mouse fibrils	68.1
							2	Mouse fibrils	55.8
							2	Mouse fibrils	10.2
							2	Mouse fibrils	67.1
							2	Mouse fibrils	66
							2	Mouse fibrils	67
							2	Mouse fibrils	10.1
							2	Mouse fibrils	70.8
							2	Mouse fibrils	54.6
							2	Mouse fibrils	70.7
							2	Human fibrils	0
							2	Human fibrils	0
							2	Human fibrils	0
							2	Human fibrils	0
							2	Human fibrils	0
							2	Human fibrils	0
							2	Human fibrils	0
							2	Human fibrils	7.4
							2	Human fibrils	0
							2	Human fibrils	0
							2	Human fibrils	0
							2	Human fibrils	0
							2	Human fibrils	21.8
							2	Human fibrils	0
							2	Human fibrils	3.9
							2	Human fibrils	0
							2	Human fibrils	0
							2	Human fibrils	13.6
							2	Human fibrils	0
							2	Human fibrils	11.1
							2	Human fibrils	12.6
							2	Human fibrils	0
							2	Human fibrils	7.9
							2	Human fibrils	7.6
							2	Human fibrils	0
							2	Human fibrils	1.4
							2	Human fibrils	6.8
							2	Human fibrils	4.5
							2	Human fibrils	1.5
							2	Human fibrils
							2	Human fibrils
							2	Human fibrils
							2	Human fibrils	2.2
							2	Human fibrils	0
							2	Human fibrils	0.2
							2	Human fibrils	0
							2	Human fibrils	0
							2	Human fibrils	5.7
							2	Human fibrils	0
							2	Human fibrils	0
							2	Human fibrils	2.4
							2	Human fibrils	0
							2	Human fibrils	0
							2	Human fibrils	0.5
							2	Human fibrils	0
							2	Human fibrils	0.7
							2	Human fibrils	0
							2	Human fibrils	0
							2	Human fibrils	0
							2	Human fibrils	1.5
							2	Human fibrils	0.7
							2	Human fibrils	0
							2	Human fibrils	0
							2	Human fibrils	0
							2	Human fibrils	2.9
							2	Human fibrils	0
							2	Human fibrils	0
							2	Human fibrils	2.4
							2	Human fibrils	1.3
							2	Human fibrils	0
							2	Human fibrils	0
							2	Human fibrils
							2	Human fibrils
							2	Human fibrils
							2	Human fibrils	0
							2	Human fibrils	8.6
							2	Human fibrils	2.6
							2	Human fibrils	7.7
							2	Human fibrils	3.1
							2	Human fibrils	0
							2	Human fibrils	0
							2	Human fibrils	0
							2	Human fibrils	0
							2	Human fibrils	0
							2	Human fibrils	7.5
							2	Human fibrils	0
							2	Human fibrils	0
							2	Human fibrils	0
							2	Human fibrils	0
							2	Human fibrils	5.5
							2	Human fibrils	0
							2	Human fibrils	0
							2	Human fibrils	4.8
							2	Human fibrils	0
							2	Human fibrils	0
							2	Human fibrils	0
							2	Human fibrils	0
							2	Human fibrils	0
							2	Human fibrils	0
							2	Human fibrils	0
							2	Human fibrils	8
							2	Human fibrils	0
							2	Human fibrils	4.9
							2	Human fibrils	10
							2	Human fibrils	2.09
							30	Mouse fibrils	4.3
							30	Mouse fibrils	60.6
							30	Mouse fibrils	61
							30	Mouse fibrils	21.4
							30	Mouse fibrils	44.5
							30	Mouse fibrils	35.4
							30	Mouse fibrils	64
							30	Mouse fibrils	62.4
							30	Mouse fibrils	59.1
							30	Mouse fibrils	60
							30	Mouse fibrils	63.4
							30	Mouse fibrils	62.2
							30	Mouse fibrils	64.1
							30	Mouse fibrils	42.5
							30	Mouse fibrils	62.1
							30	Mouse fibrils	56.2
							30	Mouse fibrils	8.2
							30	Mouse fibrils	64.8
							30	Mouse fibrils	59.2
							30	Mouse fibrils	9.7
							30	Mouse fibrils	54.3
							30	Mouse fibrils	62.5
							30	Mouse fibrils	59.8
							30	Mouse fibrils	9.5
							30	Mouse fibrils	65.7
							30	Mouse fibrils	56.9
							30	Mouse fibrils	44.1
							30	Mouse fibrils	66.6
							30	Mouse fibrils	61.7
							30	Mouse fibrils	62.8
							30	Mouse fibrils
							30	Mouse fibrils
							30	Mouse fibrils	57.5
							30	Mouse fibrils	36
							30	Mouse fibrils	51.9
							30	Mouse fibrils	49.2
							30	Mouse fibrils	9.6
							30	Mouse fibrils	48.3
							30	Mouse fibrils	54.6
							30	Mouse fibrils	49.9
							30	Mouse fibrils	52.5
							30	Mouse fibrils	50.1
							30	Mouse fibrils	51
							30	Mouse fibrils	58.8
							30	Mouse fibrils	46.2
							30	Mouse fibrils	37.9
							30	Mouse fibrils	86.5
							30	Mouse fibrils	54.2
							30	Mouse fibrils	46.4
							30	Mouse fibrils	6.2
							30	Mouse fibrils	46.8
							30	Mouse fibrils	53.4
							30	Mouse fibrils	46.9
							30	Mouse fibrils	54.3
							30	Mouse fibrils	6.5
							30	Mouse fibrils	47.2
							30	Mouse fibrils	45.8
							30	Mouse fibrils	48.9
							30	Mouse fibrils	49.5
							30	Mouse fibrils	53.7
							30	Mouse fibrils	63
							30	Mouse fibrils	49.5
							30	Mouse fibrils
							30	Mouse fibrils
							30	Mouse fibrils	100
							30	Mouse fibrils	94
							30	Mouse fibrils	89.4
							30	Mouse fibrils	67.2
							30	Mouse fibrils	90.4
							30	Mouse fibrils	85.2
							30	Mouse fibrils	100
							30	Mouse fibrils	98.2
							30	Mouse fibrils	71.6
							30	Mouse fibrils	100
							30	Mouse fibrils	86.4
							30	Mouse fibrils	94.7
							30	Mouse fibrils	100
							30	Mouse fibrils	100
							30	Mouse fibrils	100
							30	Mouse fibrils	83.1
							30	Mouse fibrils	87.8
							30	Mouse fibrils	100
							30	Mouse fibrils	100
							30	Mouse fibrils	100
							30	Mouse fibrils	100
							30	Mouse fibrils	100
							30	Mouse fibrils	100
							30	Mouse fibrils	100
							30	Mouse fibrils	100
							30	Mouse fibrils	100
							30	Mouse fibrils	100
							30	Mouse fibrils	100
							30	Mouse fibrils	100
							30	Mouse fibrils	73
							30	Human fibrils	29.7
							30	Human fibrils	16.8
							30	Human fibrils	23.2
							30	Human fibrils	20.3
							30	Human fibrils	39.8
							30	Human fibrils	95.2
							30	Human fibrils	83.5
							30	Human fibrils	95.2
							30	Human fibrils	12.3
							30	Human fibrils	54.1
							30	Human fibrils	26.4
							30	Human fibrils	39.2
							30	Human fibrils	54.1
							30	Human fibrils	82.3
							30	Human fibrils	41.9
							30	Human fibrils	34.7
							30	Human fibrils	78.1
							30	Human fibrils	100
							30	Human fibrils	41.1
							30	Human fibrils	43.2
							30	Human fibrils	71
							30	Human fibrils	15.9
							30	Human fibrils	68.6
							30	Human fibrils	100
							30	Human fibrils	100
							30	Human fibrils	61.2
							30	Human fibrils	55.4
							30	Human fibrils	100
							30	Human fibrils	100
							30	Human fibrils	30.3
							30	Human fibrils
							30	Human fibrils
							30	Human fibrils	34.1
							30	Human fibrils	100
							30	Human fibrils	35.2
							30	Human fibrils	34.1
							30	Human fibrils	100
							30	Human fibrils	0
							30	Human fibrils	33.9
							30	Human fibrils	27.8
							30	Human fibrils	33
							30	Human fibrils	30.3
							30	Human fibrils	34
							30	Human fibrils	40.2
							30	Human fibrils	33.4
							30	Human fibrils	27.2
							30	Human fibrils	30.2
							30	Human fibrils	25.1
							30	Human fibrils	23.8
							30	Human fibrils	24.3
							30	Human fibrils	22.8
							30	Human fibrils	28.2
							30	Human fibrils	32.6
							30	Human fibrils	30.3
							30	Human fibrils	27.6
							30	Human fibrils	31
							30	Human fibrils	34.5
							30	Human fibrils	9.8
							30	Human fibrils	25.2
							30	Human fibrils	100
							30	Human fibrils	10.6
							30	Human fibrils	36.7
							30	Human fibrils
							30	Human fibrils
							30	Human fibrils	46.6
							30	Human fibrils	30.2
							30	Human fibrils	100
							30	Human fibrils	41.4
							30	Human fibrils	37.8
							30	Human fibrils	100
							30	Human fibrils	100
							30	Human fibrils	33.4
							30	Human fibrils	41.1
							30	Human fibrils	28.5
							30	Human fibrils	32.9
							30	Human fibrils	14.9
							30	Human fibrils	100
							30	Human fibrils	41.6
							30	Human fibrils	29.4
							30	Human fibrils	34
							30	Human fibrils	31.9
							30	Human fibrils	47.3
							30	Human fibrils	35.3
							30	Human fibrils	35.1
							30	Human fibrils	43.2
							30	Human fibrils	39.9
							30	Human fibrils	26.9
							30	Human fibrils	17.3
							30	Human fibrils	40.5
							30	Human fibrils	30.3
							30	Human fibrils	100
							30	Human fibrils	50.4
							30	Human fibrils	36.3
							30	Human fibrils	45.5

## Sheet: Fig.3
Figure 3b						Figure 3c					Figure 3d,e						Figure 3g,h
Protein	Alexa-647-PFFs / mm2 mean	Alexa-647-PFFs / mm2 SD	Alexa-647-PFFs / mm2 N			Alexa-647-PFFs	%Seed-signal localized to LAMP1 vesicles				Treatment	Signal	Time	Concentration (pg/mL)			Treatment	Signal	Percent
Alexa-647-mouse PFFs	0.183252	0.029533	10			Alexa-647-mouse PFFs	93.2026				Blank	IL-6	3	3.78921			Mouse PFFs	%Gal3-positive dots / mm2	0
Alexa-647-mouse PFFs	0.102231	0.012166	8			Alexa-647-mouse PFFs	90.2252				Blank	IL-6	3	6.11378			Mouse PFFs	%Gal3-positive dots / mm2	0.173778
Alexa-647-mouse PFFs	0.083413	0.025757	16			Alexa-647-mouse PFFs	96.3026				Blank	IL-6	3	4.22892			Mouse PFFs	%Gal3-positive dots / mm2	0
Alexa-647-mouse PFFs	0.081179	0.011948	8			Alexa-647-mouse PFFs	95.3027				Blank	IL-6	3	6.81955			Mouse PFFs	%Gal3-positive dots / mm2	0
Alexa-647-mouse PFFs	0.147468	0.040513	8			Alexa-647-mouse PFFs	91.2228				Mouse PFFs	IL-6	3	58.5505			Mouse PFFs	%Gal3-positive dots / mm2	0.217736
Alexa-647-mouse PFFs	0.064401	0.003936	9			Alexa-647-mouse PFFs	95.3286				Mouse PFFs	IL-6	3	61.1378			Mouse PFFs	%Gal3-positive dots / mm2	0
Alexa-647-mouse PFFs	0.099106	0.006576	11			Alexa-647-mouse PFFs	86.3026				Mouse PFFs	IL-6	3	65.6001			Mouse PFFs	%Gal3-positive dots / mm2	0.168613
Alexa-647-mouse PFFs	0.103926	0.030949	11			Alexa-647-mouse PFFs	90.2246				Mouse PFFs	IL-6	3	65.6001			Mouse PFFs	%Gal3-positive dots / mm2	0.390034
Alexa-647-Human PFFs	0.165244	0.034018	10			Alexa-647-Human PFFs	86.3385				Human PFFs	IL-6	3	226.413			Mouse PFFs	%Gal3-positive dots / mm2	0.178383
Alexa-647-Human PFFs	0.066762	0.018358	17			Alexa-647-Human PFFs	92.5874				Human PFFs	IL-6	3	229.072			Mouse PFFs	%Gal3-positive dots / mm2	0
Alexa-647-Human PFFs	0.244766	0.064515	16			Alexa-647-Human PFFs	95.2138				Human PFFs	IL-6	3	225.851			Mouse PFFs	%Gal3-positive dots / mm2	0.082816
Alexa-647-Human PFFs	0.199043	0.084021	22			Alexa-647-Human PFFs	94.8527				Human PFFs	IL-6	3	239.161			Human PFFs	%Gal3-positive dots / mm2	0.736498
Alexa-647-Human PFFs	0.086823	0.024256	10			Alexa-647-Human PFFs	91.2121				Mouse PFFs	IL-6	24	247.721			Human PFFs	%Gal3-positive dots / mm2	0.054023
Alexa-647-Human PFFs	0.121502	0.042469	6			Alexa-647-Human PFFs	90.3526				Mouse PFFs	IL-6	24	250.389			Human PFFs	%Gal3-positive dots / mm2	0.363576
Alexa-647-Human PFFs	0.105085	0.042025	12			Alexa-647-Human PFFs	92.5573				Mouse PFFs	IL-6	24	252.498			Human PFFs	%Gal3-positive dots / mm2	0.743302
Alexa-647-Human PFFs	0.196925	0.062454	14			Alexa-647-Human PFFs	89.3125				Mouse PFFs	IL-6	24	255.168			Human PFFs	%Gal3-positive dots / mm2	0.722997
											Human PFFs	IL-6	24	859.457			Human PFFs	%Gal3-positive dots / mm2	0.304224
											Human PFFs	IL-6	24	853.62			Human PFFs	%Gal3-positive dots / mm2	0.316624
											Human PFFs	IL-6	24	860.054			Human PFFs	%Gal3-positive dots / mm2	1.2005
											Human PFFs	IL-6	24	851.343			Human PFFs	%Gal3-positive dots / mm2	0.528703
											Blank	CCL5	3	20.2835			Human PFFs	%Gal3-positive dots / mm2	0.547794
											Blank	CCL5	3	21.0009			Human PFFs	%Gal3-positive dots / mm2	0.173193
											Blank	CCL5	3	26.9367			Human PFFs	%Gal3-positive dots / mm2	0.63568
											Blank	CCL5	3	30.887			Mouse PFFs	%Gal3 / DQ-seeds	0.5201
											Mouse PFFs	CCL5	3	127.064			Mouse PFFs	%Gal3 / DQ-seeds	0.0358
											Mouse PFFs	CCL5	3	119.522			Mouse PFFs	%Gal3 / DQ-seeds	18.9957
											Mouse PFFs	CCL5	3	103.852			Mouse PFFs	%Gal3 / DQ-seeds	6.3972
											Mouse PFFs	CCL5	3	154.284			Mouse PFFs	%Gal3 / DQ-seeds	0.0307
											Human PFFs	CCL5	3	253.15			Mouse PFFs	%Gal3 / DQ-seeds	0.2039
											Human PFFs	CCL5	3	236.96			Mouse PFFs	%Gal3 / DQ-seeds	0.0585
											Human PFFs	CCL5	3	454.675			Mouse PFFs	%Gal3 / DQ-seeds	0.2357
											Human PFFs	CCL5	3	438.897			Mouse PFFs	%Gal3 / DQ-seeds	0.0398
											Mouse PFFs	CCL5	24	209.411			Mouse PFFs	%Gal3 / DQ-seeds	0.1539
											Mouse PFFs	CCL5	24	220.66			Mouse PFFs	%Gal3 / DQ-seeds	0.0217
											Mouse PFFs	CCL5	24	395.525			Human PFFs	%Gal3 / DQ-seeds	58.0259
											Mouse PFFs	CCL5	24	410.877			Human PFFs	%Gal3 / DQ-seeds	88.2026
											Human PFFs	CCL5	24	607.283			Human PFFs	%Gal3 / DQ-seeds	43.2267
											Human PFFs	CCL5	24	615.444			Human PFFs	%Gal3 / DQ-seeds	52.0658
											Human PFFs	CCL5	24	835.71			Human PFFs	%Gal3 / DQ-seeds	62.2187
											Human PFFs	CCL5	24	876.983			Human PFFs	%Gal3 / DQ-seeds	68.2987
																	Human PFFs	%Gal3 / DQ-seeds	65.2983
																	Human PFFs	%Gal3 / DQ-seeds	5.2059
																	Human PFFs	%Gal3 / DQ-seeds	50.3217

## Sheet: Fig. 4
Figure 4a						Figure 4d					Figure 4e					Figure 4f
Treatment	Time	Normalized pHrodo intensity/DAPI count				Treatment	Mean	SD	N		Treatment	Mean Alexa-568-PFF intensity in cell body	SD	N		Protein	Treatment	Normalized pHrodo intensity/DAPI count
Mouse PFFs	0	0				Mouse PFFs	275.742		1		Mouse PFFs	1271.67	581.568	6		Mouse PFFs	Dyngo	0.867322
Mouse PFFs	0	0				Mouse PFFs	167.593		1		Mouse PFFs	1160.22	498.315	9		Mouse PFFs	Dyngo	1.16632
Mouse PFFs	0	0				Mouse PFFs	194.407		1		Mouse PFFs	625.833	625.398	42		Mouse PFFs	Dyngo	0.053665
Human PFFs	0	0				Mouse PFFs	712.851	338.855	2		Mouse PFFs	2130.1	523.109	10		Mouse PFFs	Pitstop	18.5353
Human PFFs	0	0				Mouse PFFs	215.298		1		Mouse PFFs	997.667	887.36	6		Mouse PFFs	Pitstop	16.1923
Human PFFs	0	0				Mouse PFFs	216.04		1		Mouse PFFs	1061.5	219.203	2		Mouse PFFs	Pitstop	12.2418
Mouse PFFs	2	3.38793				Mouse PFFs	305.607		1		Mouse PFFs	1328.67	69.5869	3		Mouse PFFs	EIPA	66.1628
Mouse PFFs	2	1.26582				Mouse PFFs	263.672	69.846	2		Mouse PFFs	1144	556.371	18		Mouse PFFs	EIPA	67.6957
Mouse PFFs	2	2.86671				Mouse PFFs	610.054		1		Mouse PFFs	3243.25	313.127	4		Mouse PFFs	EIPA	73.9568
Human PFFs	2	0.60264				Mouse PFFs	228.005	30.2511	2		Mouse PFFs	3566.5	98.2878	2		Mouse PFFs	MbCO	40.352
Human PFFs	2	2.41056				Mouse PFFs	209.433		1		Mouse PFFs	1639		1		Mouse PFFs	MbCO	56.2713
Human PFFs	2	0.87885				Mouse PFFs	214.908		1		Mouse PFFs	1555		1		Mouse PFFs	MbCO	49.4027
Mouse PFFs	4	0.29784				Mouse PFFs	353.235		1		Mouse PFFs	1306.22	946.12	9		Mouse PFFs	Wortmanin	87.4293
Mouse PFFs	4	5.62173				Mouse PFFs	237.504		1		Mouse PFFs	1440.11	478.873	9		Mouse PFFs	Wortmanin	79.8896
Mouse PFFs	4	2.38272				Mouse PFFs	603.745		1		Mouse PFFs	1091.25	319.146	4		Mouse PFFs	Wortmanin	76.6757
Human PFFs	4	0.97092				Mouse PFFs	415.139	613.508	6		Mouse PFFs	3059.6	136.146	5		Human PFFs	Dyngo	5.94
Human PFFs	4	6.93036				Mouse PFFs	354.169	659.375	2		Mouse PFFs	1980.83	627.128	24		Human PFFs	Dyngo	7.64616
Human PFFs	4	4.33566				Mouse PFFs	257.212		1		Mouse PFFs	1878	1002.04	10		Human PFFs	Dyngo	8.3431
Mouse PFFs	6	2.41995				Mouse PFFs	244.469	0	2		Mouse PFFs	1326.5	667.509	2		Human PFFs	Pitstop	23.85
Mouse PFFs	6	8.60013				Human PFFs	330.691		1		Mouse PFFs	1429.53	301.578	34		Human PFFs	Pitstop	29.5411
Mouse PFFs	6	9.82872				Human PFFs	209.927	516.195	2		Human PFFs	1243.67	737.556	6		Human PFFs	Pitstop	26.7187
Human PFFs	6	5.09733				Human PFFs	300.041		1		Human PFFs	847	1345.11	5		Human PFFs	EIPA	58.1835
Human PFFs	6	10.4039				Human PFFs	152.78	61.7553	4		Human PFFs	1275.67	564.365	3		Human PFFs	EIPA	56.3516
Human PFFs	6	9.04797				Human PFFs	189.469		1		Human PFFs	920	683.275	11		Human PFFs	EIPA	64.9891
Mouse PFFs	12	44.5763				Human PFFs	849.599		1		Human PFFs	1133.67	371.518	9		Human PFFs	MbCO	59.6319
Mouse PFFs	12	47.488				Human PFFs	297.577	121.503	3		Human PFFs	3332.27	886.664	15		Human PFFs	MbCO	61.2945
Mouse PFFs	12	41.1262				Human PFFs	274.121		1		Human PFFs	1331.56	653.778	18		Human PFFs	MbCO	65.1311
Human PFFs	12	36.3662				Human PFFs	266.68		1		Human PFFs	1087	1112.56	5		Human PFFs	Wortmanin	64.1461
Human PFFs	12	34.4704				Human PFFs	489.274		1		Human PFFs	1982		1		Human PFFs	Wortmanin	68.7543
Human PFFs	12	43.1229				Human PFFs	187.962		1		Human PFFs	1816.78	1169.37	9		Human PFFs	Wortmanin	62.1115
Mouse PFFs	24	75.9399				Human PFFs	156.124		1		Human PFFs	965.385	159.797	13
Mouse PFFs	24	80.1049				Human PFFs	267.437		1		Human PFFs	906		1
Mouse PFFs	24	93.9521				Human PFFs	328.853	306.44	2		Human PFFs	1533	21.2132	2
Human PFFs	24	99.9993				Human PFFs	175.589		1		Human PFFs	1512.2	1115.62	5
Human PFFs	24	85.3263				Human PFFs	304.373		1		Human PFFs	1542.33	197.091	9
Human PFFs	24	98.4594				Human PFFs	500.617	346.993	3		Human PFFs	1064	266.721	9
						Human PFFs	282.651	73.8215	2		Human PFFs	1648		1
						Human PFFs	255.573	124.53	2		Human PFFs	2355.13	498.885	15
											Human PFFs	1182.5	1711.2	2
											Human PFFs	1699.82	577.293	22

## Sheet: Fig.5
Figure 5a,b					Figure 5d,e				Figure 5f				Figure 5g
Mice strain	Treatment	Normalized pHrodo intensity/DAPI count			Treatment	Localization	pS129-a-syn (% of tau area)		Mice strain	Treatment	a-syn aggregate ng/mg total protein		Mice strain	Treatment	NeuN-positive nuclei abundance normalized to DAPI count
human-PAC-wt-SNCA+/+/Snca-/-	Control (ms) 1	0			Mouse PFFs	neuritic	10.463		human-PAC-wt-SNCA+/+/Snca-/-	Control (ms) 1	4.36		human-PAC-wt-SNCA+/+/Snca-/-	Control (ms) 1	53.39
human-PAC-wt-SNCA+/+/Snca-/-	Control (ms) 2	0			Mouse PFFs	neuritic	11.379		human-PAC-wt-SNCA+/+/Snca-/-	Control (ms) 2	0		human-PAC-wt-SNCA+/+/Snca-/-	Control (ms) 2	38.87
human-PAC-wt-SNCA+/+/Snca-/-	Control (ms) 3	0			Mouse PFFs	neuritic	13.775		human-PAC-wt-SNCA+/+/Snca-/-	Control (ms) 3	0		human-PAC-wt-SNCA+/+/Snca-/-	Control (ms) 3	48.08
human-PAC-wt-SNCA+/+/Snca-/-	Mouse PFFs 1	1.3356			Human PFFs	neuritic	0.36		human-PAC-wt-SNCA+/+/Snca-/-	Mouse PFFs 1	225.526		human-PAC-wt-SNCA+/+/Snca-/-	Mouse PFFs 1	45.01
human-PAC-wt-SNCA+/+/Snca-/-	Mouse PFFs 2	2.0051			Human PFFs	neuritic	0.469		human-PAC-wt-SNCA+/+/Snca-/-	Mouse PFFs 2	235.431		human-PAC-wt-SNCA+/+/Snca-/-	Mouse PFFs 2	57.99
human-PAC-wt-SNCA+/+/Snca-/-	Mouse PFFs 3	1.8			Human PFFs	neuritic	0.475		human-PAC-wt-SNCA+/+/Snca-/-	Mouse PFFs 3	240.928		human-PAC-wt-SNCA+/+/Snca-/-	Mouse PFFs 3	38.69
human-PAC-wt-SNCA+/+/Snca-/-	Control (hum) 1	0			Mouse PFFs	cell body	15.032		human-PAC-wt-SNCA+/+/Snca-/-	Control (hum) 1	0		human-PAC-wt-SNCA+/+/Snca-/-	Control (hum) 1	43.73
human-PAC-wt-SNCA+/+/Snca-/-	Control (hum) 2	0			Mouse PFFs	cell body	19.572		human-PAC-wt-SNCA+/+/Snca-/-	Control (hum) 2	0		human-PAC-wt-SNCA+/+/Snca-/-	Control (hum) 2	37.65
human-PAC-wt-SNCA+/+/Snca-/-	Control (hum) 3	0			Mouse PFFs	cell body	23.154		human-PAC-wt-SNCA+/+/Snca-/-	Control (hum) 3	0		human-PAC-wt-SNCA+/+/Snca-/-	Control (hum) 3	47.02
human-PAC-wt-SNCA+/+/Snca-/-	Human PFFs 1	0.034			Human PFFs	cell body	0.551		human-PAC-wt-SNCA+/+/Snca-/-	Human PFFs 1	30.1611		human-PAC-wt-SNCA+/+/Snca-/-	Human PFFs 1	49.1
human-PAC-wt-SNCA+/+/Snca-/-	Human PFFs 2	0.0458			Human PFFs	cell body	0.43		human-PAC-wt-SNCA+/+/Snca-/-	Human PFFs 2	47.7655		human-PAC-wt-SNCA+/+/Snca-/-	Human PFFs 2	48.19
human-PAC-wt-SNCA+/+/Snca-/-	Human PFFs 3	0.03			Human PFFs	cell body	0.718		human-PAC-wt-SNCA+/+/Snca-/-	Human PFFs 3	42.8883		human-PAC-wt-SNCA+/+/Snca-/-	Human PFFs 3	31.85
Snca-/-	Control (ms) 1	0.003952			Mouse PFFs	pS129-a-syn (Cell body/Neurites)	0.563		Snca-/-	Control (ms) 1	0
Snca-/-	Control (ms) 2	0.003708			Mouse PFFs	pS129-a-syn (Cell body/Neurites)	0.605		Snca-/-	Control (ms) 2	0.11
Snca-/-	Control (ms) 3	0			Mouse PFFs	pS129-a-syn (Cell body/Neurites)	0.772		Snca-/-	Control (ms) 3	0
Snca-/-	Mouse PFFs 1	0.002268			Human PFFs	pS129-a-syn (Cell body/Neurites)	1.125		Snca-/-	Mouse PFFs 1	2.73
Snca-/-	Mouse PFFs 2	0.001851			Human PFFs	pS129-a-syn (Cell body/Neurites)	1.208		Snca-/-	Mouse PFFs 2	3.31
Snca-/-	Mouse PFFs 3	0			Human PFFs	pS129-a-syn (Cell body/Neurites)	1.403		Snca-/-	Mouse PFFs 3	0
Snca-/-	Control (hum) 1	1.23e-05							Snca-/-	Control (hum) 1	0
Snca-/-	Control (hum) 2	0							Snca-/-	Control (hum) 2	0
Snca-/-	Control (hum) 3	0							Snca-/-	Control (hum) 3	0
Snca-/-	Human PFFs 1	0.002452							Snca-/-	Human PFFs 1	0
Snca-/-	Human PFFs 2	0							Snca-/-	Human PFFs 2	0
Snca-/-	Human PFFs 3	0.001658							Snca-/-	Human PFFs 3	0

## Sheet: Fig.6
Figure b,c,d				Figure 6e
Region	Treatment	Proportion of pSyn neuronal inclusions spread to contr. Side		Treatment	Number of pSyn+ neuronal inclusions / mm2
Piriform cortex	Mouse PFFs	1.25771		Mouse PFF 1	2.51037
Piriform cortex	Mouse PFFs	0.712545		Mouse PFF 2	0.81048
Piriform cortex	Mouse PFFs	0.245791		Mouse PFF 3	8.4678
Piriform cortex	Mouse PFFs	0.608543		Mouse PFF 4	0.393744
Piriform cortex	Mouse PFFs	0.691002		Mouse PFF 5	4.49895
Piriform cortex	Human PFFs	0.199241		Human PFF 1	5.13424
Piriform cortex	Human PFFs	0.129829		Human PFF 2	5.3264
Piriform cortex	Human PFFs	0.147749		Human PFF 3	13.8049
Piriform cortex	Human PFFs	0.304481		Human PFF 4	22.1179
Piriform cortex	Human PFFs	0.228437		Human PFF 5	13.297
Thalamus	Mouse PFFs	0.643528
Thalamus	Mouse PFFs	0.562434
Thalamus	Mouse PFFs	0.120189
Thalamus	Mouse PFFs	1.01825
Thalamus	Mouse PFFs	0.566587
Thalamus	Human PFFs	0.045435
Thalamus	Human PFFs	0.043093
Thalamus	Human PFFs	0.181253
Thalamus	Human PFFs	0.343397
Thalamus	Human PFFs	0.137891
Dorsal striatum	Mouse PFFs	0.691534
Dorsal striatum	Mouse PFFs	0.170267
Dorsal striatum	Mouse PFFs	0.162571
Dorsal striatum	Mouse PFFs	0.221658
Dorsal striatum	Mouse PFFs	0.42108
Dorsal striatum	Human PFFs	0.066882
Dorsal striatum	Human PFFs	0.091994
Dorsal striatum	Human PFFs	0.077367
Dorsal striatum	Human PFFs	0.37982
Dorsal striatum	Human PFFs	0.109284

## Sheet: Fig.7
Figure 7a				Figure 7b			Figure 7e,f
Hours	Treatment	Normalized ThT signal		Treatment	Lag phase (hours)		PFFs	Monomer	Amyloid dye	(F.U. per mg fibril)
0.5	Mouse PFFs	8.04		Mouse 1	38.72		Human	mouse	ThT	4026
1	Mouse PFFs	4.66		Mouse 2	30.72		Human	mouse	ThT	4052
1.5	Mouse PFFs	5.56		Mouse 3	35.14		Human	mouse	ThT	3972
2	Mouse PFFs	4.21		Human 1	14.17		Mouse	Human	ThT	14061
2.5	Mouse PFFs	2.18		Human 2	14.5		Mouse	Human	ThT	13035
3	Mouse PFFs	3.31		Human 3	17.47		Mouse	Human	ThT	14394.6
3.5	Mouse PFFs	3.53					Human	Human	ThT	20260
4	Mouse PFFs	3.76					Human	Human	ThT	19763
4.5	Mouse PFFs	3.08					Human	Human	ThT	21758
5	Mouse PFFs	3.76					Mouse	mouse	ThT	4964
5.5	Mouse PFFs	3.76					Mouse	mouse	ThT	4696
6	Mouse PFFs	3.31					Mouse	mouse	ThT	5033.6
6.5	Mouse PFFs	4.21					Human	mouse	Nile red	292
7	Mouse PFFs	4.21					Human	mouse	Nile red	284
7.5	Mouse PFFs	3.98					Human	mouse	Nile red	232
8	Mouse PFFs	2.4					Mouse	Human	Nile red	672
8.5	Mouse PFFs	3.31					Mouse	Human	Nile red	664
9	Mouse PFFs	3.08					Mouse	Human	Nile red	1016
9.5	Mouse PFFs	2.86					Human	Human	Nile red	2784
10	Mouse PFFs	3.31					Human	Human	Nile red	2736
10.5	Mouse PFFs	4.43					Human	Human	Nile red	2512
11	Mouse PFFs	3.08					Mouse	mouse	Nile red	308
11.5	Mouse PFFs	2.63					Mouse	mouse	Nile red	296
12	Mouse PFFs	2.86					Mouse	mouse	Nile red	224
12.5	Mouse PFFs	3.08
13	Mouse PFFs	2.18
13.5	Mouse PFFs	4.21
14	Mouse PFFs	4.66
14.5	Mouse PFFs	3.53
15	Mouse PFFs	3.08
15.5	Mouse PFFs	3.08
16	Mouse PFFs	5.34
16.5	Mouse PFFs	6.01
17	Mouse PFFs	3.76
17.5	Mouse PFFs	5.34
18	Mouse PFFs	4.88
18.5	Mouse PFFs	5.56
19	Mouse PFFs	6.01
19.5	Mouse PFFs	5.79
20	Mouse PFFs	6.69
20.5	Mouse PFFs	6.24
21	Mouse PFFs	5.79
21.5	Mouse PFFs	7.36
22	Mouse PFFs	5.34
22.5	Mouse PFFs	8.49
23	Mouse PFFs	8.27
23.5	Mouse PFFs	7.36
24	Mouse PFFs	8.49
24.5	Mouse PFFs	10.07
25	Mouse PFFs	8.49
25.5	Mouse PFFs	6.69
26	Mouse PFFs	8.27
26.5	Mouse PFFs	8.72
27	Mouse PFFs	7.36
27.5	Mouse PFFs	9.84
28	Mouse PFFs	9.17
28.5	Mouse PFFs	8.27
29	Mouse PFFs	10.52
29.5	Mouse PFFs	12.1
30	Mouse PFFs	11.42
30.5	Mouse PFFs	12.32
31	Mouse PFFs	11.87
31.5	Mouse PFFs	13.22
32	Mouse PFFs	10.97
32.5	Mouse PFFs	13.22
33	Mouse PFFs	10.74
33.5	Mouse PFFs	15.03
34	Mouse PFFs	15.48
34.5	Mouse PFFs	15.03
35	Mouse PFFs	16.15
35.5	Mouse PFFs	16.6
36	Mouse PFFs	16.83
36.5	Mouse PFFs	19.08
37	Mouse PFFs	17.96
37.5	Mouse PFFs	18.86
38	Mouse PFFs	18.41
38.5	Mouse PFFs	20.66
39	Mouse PFFs	21.34
39.5	Mouse PFFs	20.44
40	Mouse PFFs	21.11
40.5	Mouse PFFs	20.21
41	Mouse PFFs	23.59
41.5	Mouse PFFs	23.37
42	Mouse PFFs	22.47
42.5	Mouse PFFs	23.82
43	Mouse PFFs	22.92
43.5	Mouse PFFs	24.49
44	Mouse PFFs	23.59
44.5	Mouse PFFs	26.52
45	Mouse PFFs	27.42
45.5	Mouse PFFs	27.42
46	Mouse PFFs	29.23
46.5	Mouse PFFs	27.42
47	Mouse PFFs	29
47.5	Mouse PFFs	30.13
48	Mouse PFFs	27.87
48.5	Mouse PFFs	31.93
49	Mouse PFFs	31.93
49.5	Mouse PFFs	32.61
50	Mouse PFFs	33.51
0.5	Mouse PFFs	9.17
1	Mouse PFFs	9.84
1.5	Mouse PFFs	4.21
2	Mouse PFFs	2.63
2.5	Mouse PFFs	4.21
3	Mouse PFFs	2.63
3.5	Mouse PFFs	2.63
4	Mouse PFFs	3.08
4.5	Mouse PFFs	3.98
5	Mouse PFFs	3.98
5.5	Mouse PFFs	6.24
6	Mouse PFFs	1.95
6.5	Mouse PFFs	3.98
7	Mouse PFFs	3.98
7.5	Mouse PFFs	2.86
8	Mouse PFFs	3.53
8.5	Mouse PFFs	3.31
9	Mouse PFFs	4.66
9.5	Mouse PFFs	3.76
10	Mouse PFFs	5.11
10.5	Mouse PFFs	3.98
11	Mouse PFFs	7.36
11.5	Mouse PFFs	6.69
12	Mouse PFFs	4.66
12.5	Mouse PFFs	6.01
13	Mouse PFFs	6.24
13.5	Mouse PFFs	6.01
14	Mouse PFFs	8.27
14.5	Mouse PFFs	5.34
15	Mouse PFFs	5.79
15.5	Mouse PFFs	6.24
16	Mouse PFFs	5.34
16.5	Mouse PFFs	6.69
17	Mouse PFFs	7.14
17.5	Mouse PFFs	7.14
18	Mouse PFFs	6.91
18.5	Mouse PFFs	6.46
19	Mouse PFFs	7.81
19.5	Mouse PFFs	7.59
20	Mouse PFFs	10.07
20.5	Mouse PFFs	9.17
21	Mouse PFFs	8.94
21.5	Mouse PFFs	10.52
22	Mouse PFFs	13.67
22.5	Mouse PFFs	11.87
23	Mouse PFFs	11.2
23.5	Mouse PFFs	13
24	Mouse PFFs	12.77
24.5	Mouse PFFs	12.77
25	Mouse PFFs	13
25.5	Mouse PFFs	14.35
26	Mouse PFFs	13.67
26.5	Mouse PFFs	13.45
27	Mouse PFFs	17.51
27.5	Mouse PFFs	16.83
28	Mouse PFFs	15.48
28.5	Mouse PFFs	19.08
29	Mouse PFFs	16.38
29.5	Mouse PFFs	19.99
30	Mouse PFFs	17.96
30.5	Mouse PFFs	19.53
31	Mouse PFFs	21.79
31.5	Mouse PFFs	22.69
32	Mouse PFFs	20.89
32.5	Mouse PFFs	24.72
33	Mouse PFFs	23.82
33.5	Mouse PFFs	25.17
34	Mouse PFFs	24.04
34.5	Mouse PFFs	28.55
35	Mouse PFFs	33.96
35.5	Mouse PFFs	31.48
36	Mouse PFFs	31.48
36.5	Mouse PFFs	35.09
37	Mouse PFFs	39.14
37.5	Mouse PFFs	38.92
38	Mouse PFFs	42.07
38.5	Mouse PFFs	43.2
39	Mouse PFFs	37.12
39.5	Mouse PFFs	42.07
40	Mouse PFFs	42.3
40.5	Mouse PFFs	54.92
41	Mouse PFFs	44.33
41.5	Mouse PFFs	46.58
42	Mouse PFFs	54.7
42.5	Mouse PFFs	50.86
43	Mouse PFFs	62.59
43.5	Mouse PFFs	64.61
44	Mouse PFFs	59.88
44.5	Mouse PFFs	66.19
45	Mouse PFFs	64.16
45.5	Mouse PFFs	60.56
46	Mouse PFFs	73.18
46.5	Mouse PFFs	69.12
47	Mouse PFFs	72.73
47.5	Mouse PFFs	73.63
48	Mouse PFFs	83.1
48.5	Mouse PFFs	75.43
49	Mouse PFFs	86.48
49.5	Mouse PFFs	84
50	Mouse PFFs	100
0.5	Mouse PFFs	8.72
1	Mouse PFFs	3.53
1.5	Mouse PFFs	4.66
2	Mouse PFFs	2.63
2.5	Mouse PFFs	2.63
3	Mouse PFFs	4.21
3.5	Mouse PFFs	2.63
4	Mouse PFFs	1.28
4.5	Mouse PFFs	2.4
5	Mouse PFFs	3.53
5.5	Mouse PFFs	2.86
6	Mouse PFFs	3.31
6.5	Mouse PFFs	3.08
7	Mouse PFFs	2.86
7.5	Mouse PFFs	1.28
8	Mouse PFFs	2.63
8.5	Mouse PFFs	2.86
9	Mouse PFFs	1.95
9.5	Mouse PFFs	2.63
10	Mouse PFFs	3.98
10.5	Mouse PFFs	3.31
11	Mouse PFFs	3.08
11.5	Mouse PFFs	3.98
12	Mouse PFFs	2.63
12.5	Mouse PFFs	3.76
13	Mouse PFFs	3.98
13.5	Mouse PFFs	4.43
14	Mouse PFFs	5.79
14.5	Mouse PFFs	5.11
15	Mouse PFFs	3.76
15.5	Mouse PFFs	5.34
16	Mouse PFFs	4.21
16.5	Mouse PFFs	6.24
17	Mouse PFFs	5.11
17.5	Mouse PFFs	5.56
18	Mouse PFFs	6.46
18.5	Mouse PFFs	5.34
19	Mouse PFFs	5.56
19.5	Mouse PFFs	6.69
20	Mouse PFFs	7.59
20.5	Mouse PFFs	6.24
21	Mouse PFFs	7.36
21.5	Mouse PFFs	8.27
22	Mouse PFFs	7.59
22.5	Mouse PFFs	8.72
23	Mouse PFFs	6.46
23.5	Mouse PFFs	7.59
24	Mouse PFFs	9.39
24.5	Mouse PFFs	9.62
25	Mouse PFFs	7.81
25.5	Mouse PFFs	10.97
26	Mouse PFFs	10.07
26.5	Mouse PFFs	9.17
27	Mouse PFFs	10.52
27.5	Mouse PFFs	11.42
28	Mouse PFFs	12.55
28.5	Mouse PFFs	15.93
29	Mouse PFFs	12.55
29.5	Mouse PFFs	12.32
30	Mouse PFFs	17.96
30.5	Mouse PFFs	15.93
31	Mouse PFFs	13
31.5	Mouse PFFs	16.15
32	Mouse PFFs	15.93
32.5	Mouse PFFs	15.25
33	Mouse PFFs	15.48
33.5	Mouse PFFs	16.15
34	Mouse PFFs	17.51
34.5	Mouse PFFs	16.6
35	Mouse PFFs	22.24
35.5	Mouse PFFs	18.18
36	Mouse PFFs	18.63
36.5	Mouse PFFs	22.01
37	Mouse PFFs	19.99
37.5	Mouse PFFs	20.89
38	Mouse PFFs	22.01
38.5	Mouse PFFs	19.99
39	Mouse PFFs	22.47
39.5	Mouse PFFs	22.01
40	Mouse PFFs	22.92
40.5	Mouse PFFs	21.11
41	Mouse PFFs	23.14
41.5	Mouse PFFs	24.04
42	Mouse PFFs	25.85
42.5	Mouse PFFs	27.2
43	Mouse PFFs	25.17
43.5	Mouse PFFs	26.3
44	Mouse PFFs	28.1
44.5	Mouse PFFs	29.68
45	Mouse PFFs	29
45.5	Mouse PFFs	30.8
46	Mouse PFFs	29.23
46.5	Mouse PFFs	31.26
47	Mouse PFFs	31.03
47.5	Mouse PFFs	31.48
48	Mouse PFFs	33.51
48.5	Mouse PFFs	34.41
49	Mouse PFFs	33.51
49.5	Mouse PFFs	36.89
50	Mouse PFFs	37.12
0.5	Human PFFs	1.59
1	Human PFFs	1.91
1.5	Human PFFs	2.32
2	Human PFFs	2.77
2.5	Human PFFs	3.02
3	Human PFFs	3.45
3.5	Human PFFs	3.99
4	Human PFFs	3.79
4.5	Human PFFs	4.43
5	Human PFFs	4.85
5.5	Human PFFs	5.78
6	Human PFFs	5.5
6.5	Human PFFs	6.15
7	Human PFFs	6.88
7.5	Human PFFs	7.25
8	Human PFFs	7.61
8.5	Human PFFs	8.93
9	Human PFFs	10
9.5	Human PFFs	10.58
10	Human PFFs	11.74
10.5	Human PFFs	12.14
11	Human PFFs	13.49
11.5	Human PFFs	14.24
12	Human PFFs	16.14
12.5	Human PFFs	16.01
13	Human PFFs	17.89
13.5	Human PFFs	18.3
14	Human PFFs	19.63
14.5	Human PFFs	21.89
15	Human PFFs	22.71
15.5	Human PFFs	24.91
16	Human PFFs	25.48
16.5	Human PFFs	27.2
17	Human PFFs	28.51
17.5	Human PFFs	31.16
18	Human PFFs	34.65
18.5	Human PFFs	33.53
19	Human PFFs	37.3
19.5	Human PFFs	39.44
20	Human PFFs	40.5
20.5	Human PFFs	43.71
21	Human PFFs	45.76
21.5	Human PFFs	49.45
22	Human PFFs	51.49
22.5	Human PFFs	54.58
23	Human PFFs	55.78
23.5	Human PFFs	57.81
24	Human PFFs	61.11
24.5	Human PFFs	63.05
25	Human PFFs	67.11
25.5	Human PFFs	64.92
26	Human PFFs	69.66
26.5	Human PFFs	70.57
27	Human PFFs	70.17
27.5	Human PFFs	71.5
28	Human PFFs	71.61
28.5	Human PFFs	75.74
29	Human PFFs	75.74
29.5	Human PFFs	76.6
30	Human PFFs	78.61
30.5	Human PFFs	77.07
31	Human PFFs	81.15
31.5	Human PFFs	80.38
32	Human PFFs	80.84
32.5	Human PFFs	83.13
33	Human PFFs	83.87
33.5	Human PFFs	84.54
34	Human PFFs	85.06
34.5	Human PFFs	85.24
35	Human PFFs	89.15
35.5	Human PFFs	86.39
36	Human PFFs	87.67
36.5	Human PFFs	90.13
37	Human PFFs	88.7
37.5	Human PFFs	90.13
38	Human PFFs	89.2
38.5	Human PFFs	90.91
39	Human PFFs	90.92
39.5	Human PFFs	92.16
40	Human PFFs	94.53
40.5	Human PFFs	95.91
41	Human PFFs	92.69
41.5	Human PFFs	93.15
42	Human PFFs	93.81
42.5	Human PFFs	93.54
43	Human PFFs	96.98
43.5	Human PFFs	95.89
44	Human PFFs	99.27
44.5	Human PFFs	96.59
45	Human PFFs	97.94
45.5	Human PFFs	95.45
46	Human PFFs	96.82
46.5	Human PFFs	100
47	Human PFFs	96.51
47.5	Human PFFs	96.83
48	Human PFFs	99.56
48.5	Human PFFs	97.91
49	Human PFFs	99.32
49.5	Human PFFs	99.14
50	Human PFFs	99.42
0.5	Human PFFs	1.55
1	Human PFFs	1.78
1.5	Human PFFs	2.12
2	Human PFFs	2.53
2.5	Human PFFs	2.61
3	Human PFFs	3.42
3.5	Human PFFs	3.31
4	Human PFFs	3.37
4.5	Human PFFs	4.02
5	Human PFFs	4.74
5.5	Human PFFs	5.13
6	Human PFFs	4.87
6.5	Human PFFs	5.66
7	Human PFFs	6.62
7.5	Human PFFs	6.56
8	Human PFFs	7.22
8.5	Human PFFs	7.66
9	Human PFFs	9.66
9.5	Human PFFs	9.95
10	Human PFFs	10.26
10.5	Human PFFs	10.63
11	Human PFFs	12.08
11.5	Human PFFs	13.25
12	Human PFFs	14.14
12.5	Human PFFs	16.04
13	Human PFFs	17.73
13.5	Human PFFs	17.21
14	Human PFFs	18.64
14.5	Human PFFs	21.46
15	Human PFFs	22.57
15.5	Human PFFs	24.29
16	Human PFFs	27.77
16.5	Human PFFs	27.21
17	Human PFFs	28.8
17.5	Human PFFs	32.38
18	Human PFFs	31.7
18.5	Human PFFs	35.46
19	Human PFFs	35.87
19.5	Human PFFs	41.28
20	Human PFFs	42.54
20.5	Human PFFs	45.32
21	Human PFFs	46.54
21.5	Human PFFs	51.02
22	Human PFFs	51.8
22.5	Human PFFs	52.89
23	Human PFFs	56.12
23.5	Human PFFs	59.35
24	Human PFFs	63.9
24.5	Human PFFs	63.09
25	Human PFFs	68.77
25.5	Human PFFs	68.84
26	Human PFFs	71.37
26.5	Human PFFs	73.07
27	Human PFFs	72.96
27.5	Human PFFs	76.14
28	Human PFFs	78.47
28.5	Human PFFs	78.26
29	Human PFFs	83.6
29.5	Human PFFs	80.64
30	Human PFFs	81.44
30.5	Human PFFs	81.39
31	Human PFFs	82.4
31.5	Human PFFs	84.17
32	Human PFFs	90.57
32.5	Human PFFs	86.67
33	Human PFFs	87.53
33.5	Human PFFs	89.8
34	Human PFFs	86.46
34.5	Human PFFs	87.07
35	Human PFFs	89.1
35.5	Human PFFs	88.44
36	Human PFFs	89.79
36.5	Human PFFs	91.31
37	Human PFFs	91.52
37.5	Human PFFs	95.14
38	Human PFFs	93.88
38.5	Human PFFs	91.82
39	Human PFFs	94.8
39.5	Human PFFs	92.25
40	Human PFFs	86.36
40.5	Human PFFs	93
41	Human PFFs	90.87
41.5	Human PFFs	86.7
42	Human PFFs	91.38
42.5	Human PFFs	91.8
43	Human PFFs	91.05
43.5	Human PFFs	91.6
44	Human PFFs	87.46
44.5	Human PFFs	92.01
45	Human PFFs	91.93
45.5	Human PFFs	92.6
46	Human PFFs	88.08
46.5	Human PFFs	89.98
47	Human PFFs	91.23
47.5	Human PFFs	88.6
48	Human PFFs	87.17
48.5	Human PFFs	90.11
49	Human PFFs	90.66
49.5	Human PFFs	89.12
50	Human PFFs	89.72
0.5	Human PFFs	1.54
1	Human PFFs	1.81
1.5	Human PFFs	2.14
2	Human PFFs	2.35
2.5	Human PFFs	2.63
3	Human PFFs	2.67
3.5	Human PFFs	2.98
4	Human PFFs	2.87
4.5	Human PFFs	3.15
5	Human PFFs	3.45
5.5	Human PFFs	3.7
6	Human PFFs	3.92
6.5	Human PFFs	4.3
7	Human PFFs	4.83
7.5	Human PFFs	5.19
8	Human PFFs	5.52
8.5	Human PFFs	5.68
9	Human PFFs	6.31
9.5	Human PFFs	6.46
10	Human PFFs	7.17
10.5	Human PFFs	8.07
11	Human PFFs	8.6
11.5	Human PFFs	9.51
12	Human PFFs	9.88
12.5	Human PFFs	11.2
13	Human PFFs	11.43
13.5	Human PFFs	11.9
14	Human PFFs	13.05
14.5	Human PFFs	14.56
15	Human PFFs	14.89
15.5	Human PFFs	15.97
16	Human PFFs	18.22
16.5	Human PFFs	19.37
17	Human PFFs	19.45
17.5	Human PFFs	20.64
18	Human PFFs	22.08
18.5	Human PFFs	24.4
19	Human PFFs	24.76
19.5	Human PFFs	25.82
20	Human PFFs	28.04
20.5	Human PFFs	30.14
21	Human PFFs	30.64
21.5	Human PFFs	31.84
22	Human PFFs	33.37
22.5	Human PFFs	35.63
23	Human PFFs	36.27
23.5	Human PFFs	38.37
24	Human PFFs	38.55
24.5	Human PFFs	40.14
25	Human PFFs	40.53
25.5	Human PFFs	42.23
26	Human PFFs	42.75
26.5	Human PFFs	43.76
27	Human PFFs	46.1
27.5	Human PFFs	46.31
28	Human PFFs	47.3
28.5	Human PFFs	47.71
29	Human PFFs	47.74
29.5	Human PFFs	49.98
30	Human PFFs	51.62
30.5	Human PFFs	50.78
31	Human PFFs	51.52
31.5	Human PFFs	52.42
32	Human PFFs	52.63
32.5	Human PFFs	54.09
33	Human PFFs	53.59
33.5	Human PFFs	54.14
34	Human PFFs	55.02
34.5	Human PFFs	56.95
35	Human PFFs	56.25
35.5	Human PFFs	56.82
36	Human PFFs	57.53
36.5	Human PFFs	57.24
37	Human PFFs	58.78
37.5	Human PFFs	59.42
38	Human PFFs	60.02
38.5	Human PFFs	59.32
39	Human PFFs	59.82
39.5	Human PFFs	60.34
40	Human PFFs	60.88
40.5	Human PFFs	61.19
41	Human PFFs	61.71
41.5	Human PFFs	61.41
42	Human PFFs	62.23
42.5	Human PFFs	62.83
43	Human PFFs	63.95
43.5	Human PFFs	64.27
44	Human PFFs	63.8
44.5	Human PFFs	63.92
45	Human PFFs	64.55
45.5	Human PFFs	66.11
46	Human PFFs	65.69
46.5	Human PFFs	65.26
47	Human PFFs	65.9
47.5	Human PFFs	65.57
48	Human PFFs	66.14
48.5	Human PFFs	67.24
49	Human PFFs	67.44
49.5	Human PFFs	68.04
50	Human PFFs	68.53
0.5	No PFFs	-0.14
1	No PFFs	-0.18
1.5	No PFFs	-0.18
2	No PFFs	-0.15
2.5	No PFFs	-0.14
3	No PFFs	-0.18
3.5	No PFFs	-0.18
4	No PFFs	-0.22
4.5	No PFFs	-0.2
5	No PFFs	-0.3
5.5	No PFFs	-0.27
6	No PFFs	-0.2
6.5	No PFFs	-0.18
7	No PFFs	-0.15
7.5	No PFFs	-0.18
8	No PFFs	-0.18
8.5	No PFFs	-0.17
9	No PFFs	-0.28
9.5	No PFFs	-0.2
10	No PFFs	-0.25
10.5	No PFFs	-0.27
11	No PFFs	-0.27
11.5	No PFFs	-0.2
12	No PFFs	-0.23
12.5	No PFFs	-0.25
13	No PFFs	-0.27
13.5	No PFFs	-0.22
14	No PFFs	-0.28
14.5	No PFFs	-0.22
15	No PFFs	-0.25
15.5	No PFFs	-0.22
16	No PFFs	-0.18
16.5	No PFFs	-0.2
17	No PFFs	-0.23
17.5	No PFFs	-0.27
18	No PFFs	-0.27
18.5	No PFFs	-0.23
19	No PFFs	-0.27
19.5	No PFFs	-0.14
20	No PFFs	-0.22
20.5	No PFFs	-0.15
21	No PFFs	-0.22
21.5	No PFFs	-0.17
22	No PFFs	-0.23
22.5	No PFFs	-0.31
23	No PFFs	-0.17
23.5	No PFFs	-0.15
24	No PFFs	-0.22
24.5	No PFFs	-0.22
25	No PFFs	-0.27
25.5	No PFFs	-0.23
26	No PFFs	-0.14
26.5	No PFFs	-0.18
27	No PFFs	-0.2
27.5	No PFFs	-0.18
28	No PFFs	-0.17
28.5	No PFFs	-0.3
29	No PFFs	-0.22
29.5	No PFFs	-0.17
30	No PFFs	-0.18
30.5	No PFFs	-0.25
31	No PFFs	-0.17
31.5	No PFFs	-0.14
32	No PFFs	-0.22
32.5	No PFFs	-0.25
33	No PFFs	-0.22
33.5	No PFFs	-0.22
34	No PFFs	-0.23
34.5	No PFFs	-0.27
35	No PFFs	-0.22
35.5	No PFFs	-0.18
36	No PFFs	-0.15
36.5	No PFFs	-0.22
37	No PFFs	-0.22
37.5	No PFFs	-0.18
38	No PFFs	-0.27
38.5	No PFFs	-0.28
39	No PFFs	-0.25
39.5	No PFFs	-0.23
40	No PFFs	-0.18
40.5	No PFFs	-0.17
41	No PFFs	-0.27
41.5	No PFFs	-0.25
42	No PFFs	-0.18
42.5	No PFFs	-0.18
43	No PFFs	-0.18
43.5	No PFFs	-0.23
44	No PFFs	-0.18
44.5	No PFFs	-0.25
45	No PFFs	-0.17
45.5	No PFFs	-0.15
46	No PFFs	-0.25
46.5	No PFFs	-0.3
47	No PFFs	-0.28
47.5	No PFFs	-0.18
48	No PFFs	-0.33
48.5	No PFFs	-0.27
49	No PFFs	-0.15
49.5	No PFFs	-0.2
50	No PFFs	-0.23
0.5	No PFFs	-0.17
1	No PFFs	-0.15
1.5	No PFFs	-0.17
2	No PFFs	-0.2
2.5	No PFFs	-0.17
3	No PFFs	-0.12
3.5	No PFFs	-0.1
4	No PFFs	-0.1
4.5	No PFFs	-0.2
5	No PFFs	-0.12
5.5	No PFFs	-0.18
6	No PFFs	-0.2
6.5	No PFFs	-0.17
7	No PFFs	-0.2
7.5	No PFFs	-0.23
8	No PFFs	-0.23
8.5	No PFFs	-0.25
9	No PFFs	-0.23
9.5	No PFFs	-0.14
10	No PFFs	-0.31
10.5	No PFFs	-0.18
11	No PFFs	-0.2
11.5	No PFFs	-0.23
12	No PFFs	-0.27
12.5	No PFFs	-0.25
13	No PFFs	-0.3
13.5	No PFFs	-0.17
14	No PFFs	-0.28
14.5	No PFFs	-0.22
15	No PFFs	-0.27
15.5	No PFFs	-0.25
16	No PFFs	-0.27
16.5	No PFFs	-0.17
17	No PFFs	-0.2
17.5	No PFFs	-0.25
18	No PFFs	-0.2
18.5	No PFFs	-0.22
19	No PFFs	-0.14
19.5	No PFFs	-0.23
20	No PFFs	-0.25
20.5	No PFFs	-0.15
21	No PFFs	-0.2
21.5	No PFFs	-0.28
22	No PFFs	-0.35
22.5	No PFFs	-0.22
23	No PFFs	-0.2
23.5	No PFFs	-0.14
24	No PFFs	-0.2
24.5	No PFFs	-0.23
25	No PFFs	-0.23
25.5	No PFFs	-0.2
26	No PFFs	-0.28
26.5	No PFFs	-0.17
27	No PFFs	-0.1
27.5	No PFFs	-0.23
28	No PFFs	-0.22
28.5	No PFFs	-0.25
29	No PFFs	-0.15
29.5	No PFFs	-0.17
30	No PFFs	-0.2
30.5	No PFFs	-0.18
31	No PFFs	-0.17
31.5	No PFFs	-0.2
32	No PFFs	-0.09
32.5	No PFFs	-0.09
33	No PFFs	-0.2
33.5	No PFFs	-0.22
34	No PFFs	-0.23
34.5	No PFFs	-0.27
35	No PFFs	-0.15
35.5	No PFFs	-0.18
36	No PFFs	-0.22
36.5	No PFFs	-0.15
37	No PFFs	-0.12
37.5	No PFFs	-0.22
38	No PFFs	-0.22
38.5	No PFFs	-0.17
39	No PFFs	-0.12
39.5	No PFFs	-0.15
40	No PFFs	-0.18
40.5	No PFFs	-0.1
41	No PFFs	-0.18
41.5	No PFFs	-0.07
42	No PFFs	-0.2
42.5	No PFFs	-0.15
43	No PFFs	-0.15
43.5	No PFFs	-0.07
44	No PFFs	-0.07
44.5	No PFFs	-0.04
45	No PFFs	-0.22
45.5	No PFFs	-0.05
46	No PFFs	-0.02
46.5	No PFFs	-0.02
47	No PFFs	-0.02
47.5	No PFFs	-0.09
48	No PFFs	0.06
48.5	No PFFs	-0.02
49	No PFFs	0.01
49.5	No PFFs	0.03
50	No PFFs	0.08
0.5	No PFFs	-0.09
1	No PFFs	-0.01
1.5	No PFFs	-0.22
2	No PFFs	-0.12
2.5	No PFFs	-0.2
3	No PFFs	-0.22
3.5	No PFFs	-0.18
4	No PFFs	-0.25
4.5	No PFFs	-0.25
5	No PFFs	-0.27
5.5	No PFFs	-0.2
6	No PFFs	-0.23
6.5	No PFFs	-0.31
7	No PFFs	-0.15
7.5	No PFFs	-0.22
8	No PFFs	-0.23
8.5	No PFFs	-0.22
9	No PFFs	-0.27
9.5	No PFFs	-0.23
10	No PFFs	-0.23
10.5	No PFFs	-0.25
11	No PFFs	-0.2
11.5	No PFFs	-0.25
12	No PFFs	-0.22
12.5	No PFFs	-0.14
13	No PFFs	-0.15
13.5	No PFFs	-0.23
14	No PFFs	-0.25
14.5	No PFFs	-0.18
15	No PFFs	-0.28
15.5	No PFFs	-0.27
16	No PFFs	-0.25
16.5	No PFFs	-0.22
17	No PFFs	-0.23
17.5	No PFFs	-0.2
18	No PFFs	-0.22
18.5	No PFFs	-0.22
19	No PFFs	-0.28
19.5	No PFFs	-0.25
20	No PFFs	-0.23
20.5	No PFFs	-0.25
21	No PFFs	-0.25
21.5	No PFFs	-0.2
22	No PFFs	-0.18
22.5	No PFFs	-0.27
23	No PFFs	-0.25
23.5	No PFFs	-0.22
24	No PFFs	-0.22
24.5	No PFFs	-0.23
25	No PFFs	-0.27
25.5	No PFFs	-0.3
26	No PFFs	-0.17
26.5	No PFFs	-0.18
27	No PFFs	-0.23
27.5	No PFFs	-0.28
28	No PFFs	-0.25
28.5	No PFFs	-0.22
29	No PFFs	-0.23
29.5	No PFFs	-0.25
30	No PFFs	-0.18
30.5	No PFFs	-0.25
31	No PFFs	-0.2
31.5	No PFFs	-0.2
32	No PFFs	-0.25
32.5	No PFFs	-0.27
33	No PFFs	-0.25
33.5	No PFFs	-0.18
34	No PFFs	-0.28
34.5	No PFFs	-0.2
35	No PFFs	-0.27
35.5	No PFFs	-0.23
36	No PFFs	-0.3
36.5	No PFFs	-0.2
37	No PFFs	-0.33
37.5	No PFFs	-0.2
38	No PFFs	-0.27
38.5	No PFFs	-0.23
39	No PFFs	-0.23
39.5	No PFFs	-0.22
40	No PFFs	-0.28
40.5	No PFFs	-0.22
41	No PFFs	-0.22
41.5	No PFFs	-0.3
42	No PFFs	-0.22
42.5	No PFFs	-0.23
43	No PFFs	-0.18
43.5	No PFFs	-0.22
44	No PFFs	-0.15
44.5	No PFFs	-0.27
45	No PFFs	-0.25
45.5	No PFFs	-0.27
46	No PFFs	-0.27
46.5	No PFFs	-0.27
47	No PFFs	-0.22
47.5	No PFFs	-0.2
48	No PFFs	-0.22
48.5	No PFFs	-0.28
49	No PFFs	-0.31
49.5	No PFFs	-0.33
50	No PFFs	-0.23

## Sheet: Fig. S2
Structure	Resolution	FSC
Mouse Duke	0.001001	1
Mouse Duke	0.0036169	0.999971
Mouse Duke	0.0072338	0.999829
Mouse Duke	0.0108507	0.999566
Mouse Duke	0.0144676	0.998931
Mouse Duke	0.0180845	0.996935
Mouse Duke	0.0217014	0.994685
Mouse Duke	0.0253183	0.992373
Mouse Duke	0.0289352	0.990494
Mouse Duke	0.0325521	0.98922
Mouse Duke	0.036169	0.991501
Mouse Duke	0.0397859	0.99242
Mouse Duke	0.0434028	0.98797
Mouse Duke	0.0470197	0.980926
Mouse Duke	0.0506366	0.982925
Mouse Duke	0.0542535	0.984893
Mouse Duke	0.0578704	0.982434
Mouse Duke	0.0614873	0.984322
Mouse Duke	0.0651042	0.982937
Mouse Duke	0.0687211	0.975079
Mouse Duke	0.072338	0.969915
Mouse Duke	0.0759549	0.962443
Mouse Duke	0.0795718	0.95409
Mouse Duke	0.0831887	0.960581
Mouse Duke	0.0868056	0.965873
Mouse Duke	0.0904225	0.973034
Mouse Duke	0.0940393	0.978164
Mouse Duke	0.0976562	0.980317
Mouse Duke	0.101273	0.98184
Mouse Duke	0.10489	0.975292
Mouse Duke	0.108507	0.965336
Mouse Duke	0.112124	0.970236
Mouse Duke	0.115741	0.968158
Mouse Duke	0.119358	0.961447
Mouse Duke	0.122975	0.960955
Mouse Duke	0.126591	0.9618
Mouse Duke	0.130208	0.955885
Mouse Duke	0.133825	0.929381
Mouse Duke	0.137442	0.912192
Mouse Duke	0.141059	0.846893
Mouse Duke	0.144676	0.876199
Mouse Duke	0.148293	0.874146
Mouse Duke	0.15191	0.90969
Mouse Duke	0.155527	0.936967
Mouse Duke	0.159144	0.928968
Mouse Duke	0.16276	0.899963
Mouse Duke	0.166377	0.905085
Mouse Duke	0.169994	0.904808
Mouse Duke	0.173611	0.889078
Mouse Duke	0.177228	0.877412
Mouse Duke	0.180845	0.90202
Mouse Duke	0.184462	0.914306
Mouse Duke	0.188079	0.917574
Mouse Duke	0.191696	0.925968
Mouse Duke	0.195312	0.938095
Mouse Duke	0.198929	0.944447
Mouse Duke	0.202546	0.949194
Mouse Duke	0.206163	0.950589
Mouse Duke	0.20978	0.950226
Mouse Duke	0.213397	0.950129
Mouse Duke	0.217014	0.945919
Mouse Duke	0.220631	0.940907
Mouse Duke	0.224248	0.932498
Mouse Duke	0.227865	0.91613
Mouse Duke	0.231481	0.89051
Mouse Duke	0.235098	0.857716
Mouse Duke	0.238715	0.821746
Mouse Duke	0.242332	0.796079
Mouse Duke	0.245949	0.787497
Mouse Duke	0.249566	0.778257
Mouse Duke	0.253183	0.765544
Mouse Duke	0.2568	0.7601
Mouse Duke	0.260417	0.749257
Mouse Duke	0.264034	0.718335
Mouse Duke	0.26765	0.685941
Mouse Duke	0.271267	0.643147
Mouse Duke	0.274884	0.588218
Mouse Duke	0.278501	0.543876
Mouse Duke	0.282118	0.509053
Mouse Duke	0.285735	0.470287
Mouse Duke	0.289352	0.427544
Mouse Duke	0.292969	0.388835
Mouse Duke	0.296586	0.321929
Mouse Duke	0.300203	0.258957
Mouse Duke	0.303819	0.203792
Mouse Duke	0.307436	0.174064
Mouse Duke	0.311053	0.165689
Mouse Duke	0.31467	0.170399
Mouse Duke	0.318287	0.164859
Mouse Duke	0.321904	0.173045
Mouse Duke	0.325521	0.153491
Mouse Duke	0.329138	0.108971
Mouse Duke	0.332755	0.0538946
Mouse Duke	0.336372	0.0359107
Mouse Duke	0.339988	0.0465075
Mouse Duke	0.343605	0.0397241
Mouse Duke	0.347222	0.0699739
Mouse Duke	0.350839	0.0815303
Mouse Duke	0.354456	0.0328167
Mouse Duke	0.358073	0.0163024
Mouse Duke	0.36169	-0.00110342
Mouse Duke	0.365307	0.0164232
Mouse Duke	0.368924	0.0666845
Mouse Duke	0.37254	0.0612567
Mouse Duke	0.376157	0.0626697
Mouse Duke	0.379774	0.0759278
Mouse Duke	0.383391	0.0752911
Mouse Duke	0.387008	0.0605608
Mouse Duke	0.390625	0.0331361
Mouse Duke	0.394242	-0.00368027
Mouse Duke	0.397859	-0.0234535
Mouse Duke	0.401476	0.0148638
Mouse Duke	0.405093	0.032169
Mouse Duke	0.408709	0.00416507
Mouse Duke	0.412326	-0.00813016
Mouse Duke	0.415943	-0.010398
Mouse Duke	0.41956	-0.00726905
Mouse Duke	0.423177	0.00866879
Mouse Duke	0.426794	0.00154552
Mouse Duke	0.430411	-0.00418408
Mouse Duke	0.434028	-0.00994753
Mouse Duke	0.437645	-0.0020518
Mouse Duke	0.441262	0.0155372
Mouse Duke	0.444878	-0.0082607
Mouse Duke	0.448495	-0.0332482
Mouse Duke	0.452112	-0.0242395
Mouse Duke	0.455729	-0.00849
Mouse Duke	0.459346	0.00887958
Mouse Duke	0.462963	-0.000760099
Mouse EPFL	0.001001	1
Mouse EPFL	0.003164	0.999996
Mouse EPFL	0.006328	0.999985
Mouse EPFL	0.009491	0.999968
Mouse EPFL	0.012655	0.999885
Mouse EPFL	0.015819	0.999669
Mouse EPFL	0.018983	0.999461
Mouse EPFL	0.022146	0.999506
Mouse EPFL	0.02531	0.999201
Mouse EPFL	0.028474	0.997886
Mouse EPFL	0.031638	0.997508
Mouse EPFL	0.034801	0.997741
Mouse EPFL	0.037965	0.99691
Mouse EPFL	0.041129	0.993179
Mouse EPFL	0.044293	0.988979
Mouse EPFL	0.047456	0.990207
Mouse EPFL	0.05062	0.994463
Mouse EPFL	0.053784	0.994797
Mouse EPFL	0.056948	0.993694
Mouse EPFL	0.060111	0.992555
Mouse EPFL	0.063275	0.992186
Mouse EPFL	0.066439	0.991607
Mouse EPFL	0.069603	0.989398
Mouse EPFL	0.072766	0.988729
Mouse EPFL	0.07593	0.989105
Mouse EPFL	0.079094	0.986551
Mouse EPFL	0.082258	0.9851
Mouse EPFL	0.085421	0.984556
Mouse EPFL	0.088585	0.985639
Mouse EPFL	0.091749	0.988169
Mouse EPFL	0.094913	0.991196
Mouse EPFL	0.098076	0.992423
Mouse EPFL	0.10124	0.992461
Mouse EPFL	0.104404	0.99101
Mouse EPFL	0.107568	0.985946
Mouse EPFL	0.110731	0.984884
Mouse EPFL	0.113895	0.987567
Mouse EPFL	0.117059	0.989067
Mouse EPFL	0.120223	0.987343
Mouse EPFL	0.123386	0.984201
Mouse EPFL	0.12655	0.979961
Mouse EPFL	0.129714	0.97823
Mouse EPFL	0.132878	0.975673
Mouse EPFL	0.136042	0.970982
Mouse EPFL	0.139205	0.96509
Mouse EPFL	0.142369	0.967556
Mouse EPFL	0.145533	0.930322
Mouse EPFL	0.148697	0.894613
Mouse EPFL	0.15186	0.877056
Mouse EPFL	0.155024	0.925577
Mouse EPFL	0.158188	0.947052
Mouse EPFL	0.161352	0.934144
Mouse EPFL	0.164515	0.925855
Mouse EPFL	0.167679	0.945762
Mouse EPFL	0.170843	0.952651
Mouse EPFL	0.174007	0.957025
Mouse EPFL	0.17717	0.9579
Mouse EPFL	0.180334	0.956799
Mouse EPFL	0.183498	0.956613
Mouse EPFL	0.186662	0.95621
Mouse EPFL	0.189825	0.954873
Mouse EPFL	0.192989	0.950273
Mouse EPFL	0.196153	0.945521
Mouse EPFL	0.199317	0.96157
Mouse EPFL	0.20248	0.978558
Mouse EPFL	0.205644	0.986166
Mouse EPFL	0.208808	0.989475
Mouse EPFL	0.211972	0.990514
Mouse EPFL	0.215135	0.990082
Mouse EPFL	0.218299	0.987564
Mouse EPFL	0.221463	0.982475
Mouse EPFL	0.224627	0.972874
Mouse EPFL	0.22779	0.96118
Mouse EPFL	0.230954	0.952521
Mouse EPFL	0.234118	0.944903
Mouse EPFL	0.237282	0.932243
Mouse EPFL	0.240445	0.918568
Mouse EPFL	0.243609	0.90358
Mouse EPFL	0.246773	0.903948
Mouse EPFL	0.249937	0.906311
Mouse EPFL	0.2531	0.90322
Mouse EPFL	0.256264	0.901123
Mouse EPFL	0.259428	0.896552
Mouse EPFL	0.262592	0.884807
Mouse EPFL	0.265755	0.876984
Mouse EPFL	0.268919	0.879481
Mouse EPFL	0.272083	0.874982
Mouse EPFL	0.275247	0.857599
Mouse EPFL	0.278411	0.824986
Mouse EPFL	0.281574	0.784885
Mouse EPFL	0.284738	0.737954
Mouse EPFL	0.287902	0.714132
Mouse EPFL	0.291066	0.710615
Mouse EPFL	0.294229	0.693447
Mouse EPFL	0.297393	0.657925
Mouse EPFL	0.300557	0.636051
Mouse EPFL	0.303721	0.602831
Mouse EPFL	0.306884	0.540351
Mouse EPFL	0.310048	0.479214
Mouse EPFL	0.313212	0.444648
Mouse EPFL	0.316376	0.410965
Mouse EPFL	0.319539	0.365904
Mouse EPFL	0.322703	0.364319
Mouse EPFL	0.325867	0.386506
Mouse EPFL	0.329031	0.370991
Mouse EPFL	0.332194	0.296268
Mouse EPFL	0.335358	0.257791
Mouse EPFL	0.338522	0.247506
Mouse EPFL	0.341686	0.235805
Mouse EPFL	0.344849	0.196251
Mouse EPFL	0.348013	0.14648
Mouse EPFL	0.351177	0.113637
Mouse EPFL	0.354341	0.08954
Mouse EPFL	0.357504	0.058478
Mouse EPFL	0.360668	0.041568
Mouse EPFL	0.363832	0.05068
Mouse EPFL	0.366996	0.069829
Mouse EPFL	0.370159	0.062882
Mouse EPFL	0.373323	0.054411
Mouse EPFL	0.376487	0.049971
Mouse EPFL	0.379651	0.054865
Mouse EPFL	0.382814	0.059375
Mouse EPFL	0.385978	0.032657
Mouse EPFL	0.389142	0.009321
Mouse EPFL	0.392306	0.006944
Mouse EPFL	0.395469	-0.00286
Mouse EPFL	0.398633	-0.01385
Mouse EPFL	0.401797	-0.00624
Mouse EPFL	0.404961	0.00362
Mouse EPFL	0.408125	0.005305
Mouse EPFL	0.411288	0.012326
Mouse EPFL	0.414452	0.023331
Mouse EPFL	0.417616	0.01936
Mouse EPFL	0.42078	0.012723
Mouse EPFL	0.423943	0.00827
Mouse EPFL	0.427107	-0.003
Mouse EPFL	0.430271	-0.00714
Mouse EPFL	0.433435	-0.00296
Mouse EPFL	0.436598	0.000729
Mouse EPFL	0.439762	0.009835
Mouse EPFL	0.442926	0.01677
Mouse EPFL	0.44609	0.006666
Mouse EPFL	0.449253	-0.01856
Mouse EPFL	0.452417	-0.01161
Mouse EPFL	0.455581	0.002658
Mouse EPFL	0.458745	0.012317
Mouse EPFL	0.461908	0.020636
Mouse EPFL	0.465072	0.024828
Mouse EPFL	0.468236	0.022271
Mouse EPFL	0.4714	0.017969
Mouse EPFL	0.474563	0.026026
Mouse EPFL	0.477727	0.023814
Mouse EPFL	0.480891	0.010226
Mouse EPFL	0.484055	0.002867
Mouse EPFL	0.487218	0.005576
Mouse EPFL	0.490382	0.004124
Mouse EPFL	0.493546	0.008549
Mouse EPFL	0.49671	0.020207
Mouse EPFL	0.499873	0.010313
Mouse EPFL	0.503037	-0.01184
Mouse EPFL	0.506201	-0.01185
Mouse EPFL	0.509365	-0.01815
Mouse EPFL	0.512528	-0.01779
Mouse EPFL	0.515692	-0.01289
Mouse EPFL	0.518856	0.003675
Mouse EPFL	0.52202	0.026656
Mouse EPFL	0.525183	0.030831
Mouse EPFL	0.528347	0.020135
Mouse EPFL	0.531511	0.014251
Mouse EPFL	0.534675	-0.00723
Mouse EPFL	0.537838	-0.01907
Mouse EPFL	0.541002	-0.01163
Mouse EPFL	0.544166	-0.00632
Mouse EPFL	0.54733	-0.00788
Mouse EPFL	0.550494	-0.01588
Mouse EPFL	0.553657	-0.01791
Mouse EPFL	0.556821	-0.00433
Mouse EPFL	0.559985	0.014775
Mouse EPFL	0.563149	0.019096
Mouse EPFL	0.566312	0.014157
Mouse EPFL	0.569476	0.001844
Human	0.001001	1
Human	0.00241127	1
Human	0.00482253	1
Human	0.0072338	0.999998
Human	0.00964506	0.999994
Human	0.0120563	0.999986
Human	0.0144676	0.999968
Human	0.0168789	0.999932
Human	0.0192901	0.999838
Human	0.0217014	0.999748
Human	0.0241127	0.999741
Human	0.0265239	0.999752
Human	0.0289352	0.99978
Human	0.0313464	0.999776
Human	0.0337577	0.999625
Human	0.036169	0.999221
Human	0.0385802	0.998763
Human	0.0409915	0.998803
Human	0.0434028	0.998583
Human	0.045814	0.997846
Human	0.0482253	0.997536
Human	0.0506366	0.998005
Human	0.0530478	0.998303
Human	0.0554591	0.998043
Human	0.0578704	0.997136
Human	0.0602816	0.996457
Human	0.0626929	0.996451
Human	0.0651042	0.995872
Human	0.0675154	0.995767
Human	0.0699267	0.996558
Human	0.072338	0.997242
Human	0.0747492	0.997055
Human	0.0771605	0.995524
Human	0.0795718	0.993749
Human	0.081983	0.994453
Human	0.0843943	0.995775
Human	0.0868055	0.995446
Human	0.0892168	0.994943
Human	0.0916281	0.994794
Human	0.0940393	0.995198
Human	0.0964506	0.995607
Human	0.0988619	0.995859
Human	0.101273	0.996262
Human	0.103684	0.996723
Human	0.106096	0.996794
Human	0.108507	0.996388
Human	0.110918	0.995112
Human	0.113329	0.993258
Human	0.115741	0.992944
Human	0.118152	0.994291
Human	0.120563	0.995196
Human	0.122975	0.994301
Human	0.125386	0.991208
Human	0.127797	0.987533
Human	0.130208	0.987843
Human	0.13262	0.98964
Human	0.135031	0.988739
Human	0.137442	0.984294
Human	0.139853	0.980983
Human	0.142265	0.984952
Human	0.144676	0.985878
Human	0.147087	0.983517
Human	0.149498	0.980467
Human	0.15191	0.981024
Human	0.154321	0.981179
Human	0.156732	0.97634
Human	0.159144	0.965087
Human	0.161555	0.961163
Human	0.163966	0.966392
Human	0.166377	0.972117
Human	0.168789	0.969185
Human	0.1712	0.965644
Human	0.173611	0.96558
Human	0.176022	0.966218
Human	0.178434	0.969415
Human	0.180845	0.970128
Human	0.183256	0.971774
Human	0.185667	0.971288
Human	0.188079	0.968743
Human	0.19049	0.966966
Human	0.192901	0.963196
Human	0.195312	0.956196
Human	0.197724	0.942902
Human	0.200135	0.923427
Human	0.202546	0.904779
Human	0.204958	0.894066
Human	0.207369	0.843244
Human	0.20978	0.863913
Human	0.212191	0.873151
Human	0.214603	0.87851
Human	0.217014	0.88309
Human	0.219425	0.891317
Human	0.221836	0.891516
Human	0.224248	0.892632
Human	0.226659	0.891051
Human	0.22907	0.8896
Human	0.231481	0.888344
Human	0.233893	0.881538
Human	0.236304	0.87624
Human	0.238715	0.87236
Human	0.241127	0.873113
Human	0.243538	0.871528
Human	0.245949	0.868242
Human	0.24836	0.867406
Human	0.250772	0.861383
Human	0.253183	0.856751
Human	0.255594	0.847846
Human	0.258005	0.839226
Human	0.260417	0.823495
Human	0.262828	0.817418
Human	0.265239	0.814527
Human	0.26765	0.814704
Human	0.270062	0.811629
Human	0.272473	0.807128
Human	0.274884	0.800672
Human	0.277296	0.790222
Human	0.279707	0.770382
Human	0.282118	0.743054
Human	0.284529	0.713219
Human	0.286941	0.700981
Human	0.289352	0.70006
Human	0.291763	0.694976
Human	0.294174	0.684754
Human	0.296586	0.655305
Human	0.298997	0.62259
Human	0.301408	0.602031
Human	0.303819	0.600184
Human	0.306231	0.594376
Human	0.308642	0.56715
Human	0.311053	0.53324
Human	0.313464	0.510815
Human	0.315876	0.519549
Human	0.318287	0.523043
Human	0.320698	0.494406
Human	0.32311	0.426378
Human	0.325521	0.368152
Human	0.327932	0.390369
Human	0.330343	0.457493
Human	0.332755	0.447936
Human	0.335166	0.382111
Human	0.337577	0.283966
Human	0.339988	0.273647
Human	0.3424	0.292621
Human	0.344811	0.275239
Human	0.347222	0.238354
Human	0.349633	0.228717
Human	0.352045	0.242535
Human	0.354456	0.227667
Human	0.356867	0.172708
Human	0.359279	0.145031
Human	0.36169	0.15414
Human	0.364101	0.151017
Human	0.366512	0.122548
Human	0.368924	0.0796795
Human	0.371335	0.0525139
Human	0.373746	0.0658483
Human	0.376157	0.0872896
Human	0.378569	0.086418
Human	0.38098	0.0689692
Human	0.383391	0.0563546
Human	0.385802	0.055924
Human	0.388214	0.0432521
Human	0.390625	0.0305777
Human	0.393036	0.032767
Human	0.395448	0.0227501
Human	0.397859	0.0140487
Human	0.40027	0.00903799
Human	0.402681	0.0193876
Human	0.405093	0.0262328
Human	0.407504	0.0235268
Human	0.409915	0.0156366
Human	0.412326	0.0209961
Human	0.414738	0.0461145
Human	0.417149	0.052278
Human	0.41956	0.0328264
Human	0.421971	0.00426977
Human	0.424383	-0.00819503
Human	0.426794	0.0100413
Human	0.429205	0.0341598
Human	0.431616	0.0369292
Human	0.434028	0.0265955
Human	0.436439	0.0159273
Human	0.43885	0.0188048
Human	0.441262	0.0133074
Human	0.443673	0.00671296
Human	0.446084	0.00782392
Human	0.448495	0.0165904
Human	0.450907	0.0191787
Human	0.453318	0.0112088
Human	0.455729	-0.00480476
Human	0.45814	-0.0174049
Human	0.460552	-0.0123134
Human	0.462963	-0.00582753

## Sheet: Fig. S7
S7c				S7e			S7f				S7g
Protein	Size	%Mass of size populations		Protein	Radius (nm)		Protein	Wavelength (nm)	10 nm Abs		Protein	Concentration, mg/ml
Mouse PFFs	0-10 nm	0		Mouse PFFs	17.6		Mouse PFFs	220	11.425		Mouse PFFs 1	1.313
Mouse PFFs	0-10 nm	0		Mouse PFFs	17.36		Mouse PFFs	220.5	11.071		Mouse PFFs 2	1.33
Mouse PFFs	0-10 nm	0		Mouse PFFs	14.91		Mouse PFFs	221	10.725		Mouse PFFs 3	1.379
Mouse PFFs	0-10 nm	0		Mouse PFFs	13.45		Mouse PFFs	221.5	10.364		Human PFFs 1	1.383
Mouse PFFs	0-10 nm	0		Mouse PFFs	12.75		Mouse PFFs	222	10.005		Human PFFs 2	1.363
Mouse PFFs	0-10 nm	0		Mouse PFFs	14.54		Mouse PFFs	222.5	9.639		Human PFFs 3	1.34
Mouse PFFs	0-10 nm	0		Mouse PFFs	13.73		Mouse PFFs	223	9.276
Mouse PFFs	0-10 nm	0		Mouse PFFs	15.08		Mouse PFFs	223.5	8.891
Mouse PFFs	0-10 nm	0		Mouse PFFs	17.17		Mouse PFFs	224	8.47
Mouse PFFs	0-10 nm	0		Mouse PFFs	19.97		Mouse PFFs	224.5	8.012
Mouse PFFs	0-10 nm			Mouse PFFs			Mouse PFFs	225	7.564
Mouse PFFs	0-10 nm			Mouse PFFs	15.93		Mouse PFFs	225.5	7.175
Mouse PFFs	0-10 nm	0		Mouse PFFs	14.09		Mouse PFFs	226	6.862
Mouse PFFs	0-10 nm	0		Mouse PFFs	19.2		Mouse PFFs	226.5	6.606
Mouse PFFs	0-10 nm	0		Mouse PFFs	19.67		Mouse PFFs	227	6.376
Mouse PFFs	0-10 nm	0		Mouse PFFs	14.94		Mouse PFFs	227.5	6.155
Mouse PFFs	0-10 nm	0		Mouse PFFs	16.9		Mouse PFFs	228	5.956
Mouse PFFs	0-10 nm	0		Mouse PFFs	17.58		Mouse PFFs	228.5	5.772
Mouse PFFs	0-10 nm	0		Mouse PFFs	15.38		Mouse PFFs	229	5.59
Mouse PFFs	0-10 nm	0		Mouse PFFs	16.98		Mouse PFFs	229.5	5.402
Mouse PFFs	0-10 nm	0		Mouse PFFs	19.31		Mouse PFFs	230	5.203
Mouse PFFs	0-10 nm	0		Mouse PFFs			Mouse PFFs	230.5	4.989
Mouse PFFs				Mouse PFFs	17.92		Mouse PFFs	231	4.77
Mouse PFFs	10-100 nm			Mouse PFFs	16.18		Mouse PFFs	231.5	4.543
Mouse PFFs	10-100 nm	100		Mouse PFFs	17.62		Mouse PFFs	232	4.298
Mouse PFFs	10-100 nm	100		Mouse PFFs	16.22		Mouse PFFs	232.5	4.023
Mouse PFFs	10-100 nm	100		Mouse PFFs	17.61		Mouse PFFs	233	3.734
Mouse PFFs	10-100 nm	99		Mouse PFFs	14.66		Mouse PFFs	233.5	3.438
Mouse PFFs	10-100 nm	100		Mouse PFFs	18.4		Mouse PFFs	234	3.147
Mouse PFFs	10-100 nm	100		Mouse PFFs	17.69		Mouse PFFs	234.5	2.863
Mouse PFFs	10-100 nm	100		Mouse PFFs	15.04		Mouse PFFs	235	2.6
Mouse PFFs	10-100 nm	91.9		Mouse PFFs	17.38		Mouse PFFs	235.5	2.356
Mouse PFFs	10-100 nm	100		Mouse PFFs			Mouse PFFs	236	2.139
Mouse PFFs	10-100 nm	97.2		Mouse PFFs	14.84		Mouse PFFs	236.5	1.947
Mouse PFFs	10-100 nm			Mouse PFFs	16.45		Mouse PFFs	237	1.767
Mouse PFFs	10-100 nm			Mouse PFFs	16.7		Mouse PFFs	237.5	1.593
Mouse PFFs	10-100 nm	100		Mouse PFFs	17.8		Mouse PFFs	238	1.429
Mouse PFFs	10-100 nm	83.2		Mouse PFFs	15.42		Mouse PFFs	238.5	1.273
Mouse PFFs	10-100 nm	100		Mouse PFFs	15.01		Mouse PFFs	239	1.134
Mouse PFFs	10-100 nm	100		Mouse PFFs	16.14		Mouse PFFs	239.5	1.016
Mouse PFFs	10-100 nm	100		Mouse PFFs	15.74		Mouse PFFs	240	0.919
Mouse PFFs	10-100 nm	99.6		Mouse PFFs	16.42		Mouse PFFs	240.5	0.838
Mouse PFFs	10-100 nm	98.8		Mouse PFFs	19		Mouse PFFs	241	0.772
Mouse PFFs	10-100 nm	100		Human PFFs	20.61		Mouse PFFs	241.5	0.716
Mouse PFFs	10-100 nm	100		Human PFFs	22.24		Mouse PFFs	242	0.668
Mouse PFFs	10-100 nm	100		Human PFFs	23.63		Mouse PFFs	242.5	0.623
Mouse PFFs	10-100 nm			Human PFFs	20.39		Mouse PFFs	243	0.581
Mouse PFFs				Human PFFs	25.37		Mouse PFFs	243.5	0.545
Mouse PFFs	>100 nm	0		Human PFFs	21.59		Mouse PFFs	244	0.513
Mouse PFFs	>100 nm	0		Human PFFs	20.2		Mouse PFFs	244.5	0.486
Mouse PFFs	>100 nm	0		Human PFFs	25.02		Mouse PFFs	245	0.462
Mouse PFFs	>100 nm	0		Human PFFs	24.7		Mouse PFFs	245.5	0.442
Mouse PFFs	>100 nm	0		Human PFFs	21.63		Mouse PFFs	246	0.423
Mouse PFFs	>100 nm	0		Human PFFs			Mouse PFFs	246.5	0.402
Mouse PFFs	>100 nm	0		Human PFFs	23.29		Mouse PFFs	247	0.384
Mouse PFFs	>100 nm	0		Human PFFs	26.97		Mouse PFFs	247.5	0.368
Mouse PFFs	>100 nm	0		Human PFFs	29.41		Mouse PFFs	248	0.357
Mouse PFFs	>100 nm	0		Human PFFs	20.74		Mouse PFFs	248.5	0.349
Mouse PFFs	>100 nm			Human PFFs	23.48		Mouse PFFs	249	0.344
Mouse PFFs	>100 nm			Human PFFs	28.82		Mouse PFFs	249.5	0.34
Mouse PFFs	>100 nm	0		Human PFFs	26.47		Mouse PFFs	250	0.337
Mouse PFFs	>100 nm	0		Human PFFs	26.42		Mouse PFFs	250.5	0.336
Mouse PFFs	>100 nm	0		Human PFFs	22.48		Mouse PFFs	251	0.33
Mouse PFFs	>100 nm	0		Human PFFs	26.04		Mouse PFFs	251.5	0.325
Mouse PFFs	>100 nm	0		Human PFFs			Mouse PFFs	252	0.32
Mouse PFFs	>100 nm	0		Human PFFs	27.58		Mouse PFFs	252.5	0.317
Mouse PFFs	>100 nm	1.2		Human PFFs	26.22		Mouse PFFs	253	0.314
Mouse PFFs	>100 nm	0		Human PFFs	24.08		Mouse PFFs	253.5	0.314
Mouse PFFs	>100 nm	0		Human PFFs	23.94		Mouse PFFs	254	0.318
Mouse PFFs	>100 nm	0		Human PFFs	29.07		Mouse PFFs	254.5	0.323
Human PFFs	0-10 nm	0		Human PFFs	12.17		Mouse PFFs	255	0.329
Human PFFs	0-10 nm	0		Human PFFs	26.03		Mouse PFFs	255.5	0.336
Human PFFs	0-10 nm	0		Human PFFs	19.7		Mouse PFFs	256	0.343
Human PFFs	0-10 nm	0		Human PFFs	25.88		Mouse PFFs	256.5	0.353
Human PFFs	0-10 nm	0		Human PFFs	21.23		Mouse PFFs	257	0.365
Human PFFs	0-10 nm	0		Human PFFs			Mouse PFFs	257.5	0.378
Human PFFs	0-10 nm	0		Human PFFs	18.07		Mouse PFFs	258	0.387
Human PFFs	0-10 nm	0		Human PFFs	17.63		Mouse PFFs	258.5	0.392
Human PFFs	0-10 nm	0		Human PFFs	18.8		Mouse PFFs	259	0.395
Human PFFs	0-10 nm	0		Human PFFs	18.91		Mouse PFFs	259.5	0.399
Human PFFs	0-10 nm			Human PFFs	16.29		Mouse PFFs	260	0.405
Human PFFs	0-10 nm			Human PFFs	15.81		Mouse PFFs	260.5	0.41
Human PFFs	0-10 nm	0		Human PFFs	18.69		Mouse PFFs	261	0.415
Human PFFs	0-10 nm	0		Human PFFs	18.51		Mouse PFFs	261.5	0.42
Human PFFs	0-10 nm	0		Human PFFs	18.54		Mouse PFFs	262	0.425
Human PFFs	0-10 nm	0		Human PFFs	18.32		Mouse PFFs	262.5	0.432
Human PFFs	0-10 nm	0					Mouse PFFs	263	0.439
Human PFFs	0-10 nm	0					Mouse PFFs	263.5	0.447
Human PFFs	0-10 nm	0					Mouse PFFs	264	0.456
Human PFFs	0-10 nm	0					Mouse PFFs	264.5	0.463
Human PFFs	0-10 nm	0					Mouse PFFs	265	0.471
Human PFFs	0-10 nm	0					Mouse PFFs	265.5	0.48
Human PFFs							Mouse PFFs	266	0.492
Human PFFs	10-100 nm						Mouse PFFs	266.5	0.504
Human PFFs	10-100 nm	100					Mouse PFFs	267	0.515
Human PFFs	10-100 nm	90.5					Mouse PFFs	267.5	0.524
Human PFFs	10-100 nm	100					Mouse PFFs	268	0.535
Human PFFs	10-100 nm	98.6					Mouse PFFs	268.5	0.547
Human PFFs	10-100 nm	100					Mouse PFFs	269	0.559
Human PFFs	10-100 nm	100					Mouse PFFs	269.5	0.568
Human PFFs	10-100 nm	100					Mouse PFFs	270	0.576
Human PFFs	10-100 nm	95.3					Mouse PFFs	270.5	0.584
Human PFFs	10-100 nm	100					Mouse PFFs	271	0.591
Human PFFs	10-100 nm	100					Mouse PFFs	271.5	0.598
Human PFFs	10-100 nm						Mouse PFFs	272	0.603
Human PFFs	10-100 nm						Mouse PFFs	272.5	0.609
Human PFFs	10-100 nm	100					Mouse PFFs	273	0.615
Human PFFs	10-100 nm	100					Mouse PFFs	273.5	0.62
Human PFFs	10-100 nm	100					Mouse PFFs	274	0.625
Human PFFs	10-100 nm	100					Mouse PFFs	274.5	0.627
Human PFFs	10-100 nm	64.1					Mouse PFFs	275	0.629
Human PFFs	10-100 nm	100					Mouse PFFs	275.5	0.628
Human PFFs	10-100 nm	100					Mouse PFFs	276	0.626
Human PFFs	10-100 nm	94.2					Mouse PFFs	276.5	0.62
Human PFFs	10-100 nm	100					Mouse PFFs	277	0.616
Human PFFs	10-100 nm	100					Mouse PFFs	277.5	0.61
Human PFFs	10-100 nm						Mouse PFFs	278	0.606
Human PFFs							Mouse PFFs	278.5	0.598
Human PFFs	>100 nm	0					Mouse PFFs	279	0.589
Human PFFs	>100 nm	0					Mouse PFFs	279.5	0.581
Human PFFs	>100 nm	0					Mouse PFFs	280	0.571
Human PFFs	>100 nm	1.4					Mouse PFFs	280.5	0.561
Human PFFs	>100 nm	0					Mouse PFFs	281	0.548
Human PFFs	>100 nm	0					Mouse PFFs	281.5	0.533
Human PFFs	>100 nm	0					Mouse PFFs	282	0.519
Human PFFs	>100 nm	4.7					Mouse PFFs	282.5	0.501
Human PFFs	>100 nm	0					Mouse PFFs	283	0.483
Human PFFs	>100 nm	0					Mouse PFFs	283.5	0.463
Human PFFs	>100 nm						Mouse PFFs	284	0.445
Human PFFs	>100 nm						Mouse PFFs	284.5	0.425
Human PFFs	>100 nm	0					Mouse PFFs	285	0.404
Human PFFs	>100 nm	0					Mouse PFFs	285.5	0.381
Human PFFs	>100 nm	0					Mouse PFFs	286	0.358
Human PFFs	>100 nm	0					Mouse PFFs	286.5	0.333
Human PFFs	>100 nm	0					Mouse PFFs	287	0.307
Human PFFs	>100 nm	0					Mouse PFFs	287.5	0.28
Human PFFs	>100 nm	0					Mouse PFFs	288	0.256
Human PFFs	>100 nm	0					Mouse PFFs	288.5	0.232
Human PFFs	>100 nm	0					Mouse PFFs	289	0.211
Human PFFs	>100 nm	0					Mouse PFFs	289.5	0.189
							Mouse PFFs	290	0.169
							Mouse PFFs	290.5	0.15
							Mouse PFFs	291	0.132
							Mouse PFFs	291.5	0.115
							Mouse PFFs	292	0.1
							Mouse PFFs	292.5	0.088
							Mouse PFFs	293	0.08
							Mouse PFFs	293.5	0.074
							Mouse PFFs	294	0.069
							Mouse PFFs	294.5	0.065
							Mouse PFFs	295	0.061
							Mouse PFFs	295.5	0.057
							Mouse PFFs	296	0.053
							Mouse PFFs	296.5	0.05
							Mouse PFFs	297	0.048
							Mouse PFFs	297.5	0.046
							Mouse PFFs	298	0.045
							Mouse PFFs	298.5	0.045
							Mouse PFFs	299	0.043
							Mouse PFFs	299.5	0.043
							Mouse PFFs	300	0.042
							Mouse PFFs	300.5	0.04
							Mouse PFFs	301	0.036
							Mouse PFFs	301.5	0.032
							Mouse PFFs	302	0.029
							Mouse PFFs	302.5	0.027
							Mouse PFFs	303	0.026
							Mouse PFFs	303.5	0.023
							Mouse PFFs	304	0.022
							Mouse PFFs	304.5	0.02
							Mouse PFFs	305	0.019
							Mouse PFFs	305.5	0.018
							Mouse PFFs	306	0.017
							Mouse PFFs	306.5	0.017
							Mouse PFFs	307	0.017
							Mouse PFFs	307.5	0.015
							Mouse PFFs	308	0.017
							Mouse PFFs	308.5	0.018
							Mouse PFFs	309	0.02
							Mouse PFFs	309.5	0.02
							Mouse PFFs	310	0.02
							Mouse PFFs	310.5	0.019
							Mouse PFFs	311	0.018
							Mouse PFFs	311.5	0.017
							Mouse PFFs	312	0.018
							Mouse PFFs	312.5	0.018
							Mouse PFFs	313	0.017
							Mouse PFFs	313.5	0.016
							Mouse PFFs	314	0.015
							Mouse PFFs	314.5	0.014
							Mouse PFFs	315	0.014
							Mouse PFFs	315.5	0.011
							Mouse PFFs	316	0.009
							Mouse PFFs	316.5	0.008
							Mouse PFFs	317	0.008
							Mouse PFFs	317.5	0.008
							Mouse PFFs	318	0.008
							Mouse PFFs	318.5	0.008
							Mouse PFFs	319	0.008
							Mouse PFFs	319.5	0.007
							Mouse PFFs	320	0.007
							Mouse PFFs	320.5	0.007
							Mouse PFFs	321	0.007
							Mouse PFFs	321.5	0.008
							Mouse PFFs	322	0.008
							Mouse PFFs	322.5	0.008
							Mouse PFFs	323	0.009
							Mouse PFFs	323.5	0.01
							Mouse PFFs	324	0.009
							Mouse PFFs	324.5	0.008
							Mouse PFFs	325	0.008
							Mouse PFFs	325.5	0.007
							Mouse PFFs	326	0.006
							Mouse PFFs	326.5	0.006
							Mouse PFFs	327	0.006
							Mouse PFFs	327.5	0.005
							Mouse PFFs	328	0.005
							Mouse PFFs	328.5	0.005
							Mouse PFFs	329	0.002
							Mouse PFFs	329.5	0.002
							Mouse PFFs	330	0.002
							Mouse PFFs	330.5	0.001
							Mouse PFFs	331	0
							Mouse PFFs	331.5	0
							Mouse PFFs	332	-0.001
							Mouse PFFs	332.5	-0.002
							Mouse PFFs	333	-0.002
							Mouse PFFs	333.5	-0.001
							Mouse PFFs	334	0
							Mouse PFFs	334.5	0
							Mouse PFFs	335	0.001
							Mouse PFFs	335.5	0.001
							Mouse PFFs	336	0.001
							Mouse PFFs	336.5	0.001
							Mouse PFFs	337	0
							Mouse PFFs	337.5	0.002
							Mouse PFFs	338	0.002
							Mouse PFFs	338.5	0.002
							Mouse PFFs	339	0.002
							Mouse PFFs	339.5	0.001
							Mouse PFFs	340	0
							Mouse PFFs	340.5	0
							Mouse PFFs	341	0
							Mouse PFFs	341.5	0
							Mouse PFFs	342	0.001
							Mouse PFFs	342.5	0
							Mouse PFFs	343	0
							Mouse PFFs	343.5	0
							Mouse PFFs	344	0.002
							Mouse PFFs	344.5	0.002
							Mouse PFFs	345	0.001
							Mouse PFFs	345.5	0
							Mouse PFFs	346	0
							Mouse PFFs	346.5	0
							Mouse PFFs	347	0
							Mouse PFFs	347.5	0
							Mouse PFFs	348	0.001
							Mouse PFFs	348.5	0
							Mouse PFFs	349	-0.001
							Mouse PFFs	349.5	-0.002
							Mouse PFFs	350	-0.003
							Human PFFs	220	13.247
							Human PFFs	220.5	12.911
							Human PFFs	221	12.538
							Human PFFs	221.5	12.143
							Human PFFs	222	11.773
							Human PFFs	222.5	11.391
							Human PFFs	223	10.988
							Human PFFs	223.5	10.549
							Human PFFs	224	10.073
							Human PFFs	224.5	9.567
							Human PFFs	225	9.079
							Human PFFs	225.5	8.644
							Human PFFs	226	8.298
							Human PFFs	226.5	8.018
							Human PFFs	227	7.749
							Human PFFs	227.5	7.494
							Human PFFs	228	7.262
							Human PFFs	228.5	7.043
							Human PFFs	229	6.828
							Human PFFs	229.5	6.599
							Human PFFs	230	6.352
							Human PFFs	230.5	6.091
							Human PFFs	231	5.818
							Human PFFs	231.5	5.537
							Human PFFs	232	5.233
							Human PFFs	232.5	4.894
							Human PFFs	233	4.537
							Human PFFs	233.5	4.177
							Human PFFs	234	3.821
							Human PFFs	234.5	3.478
							Human PFFs	235	3.155
							Human PFFs	235.5	2.859
							Human PFFs	236	2.592
							Human PFFs	236.5	2.352
							Human PFFs	237	2.129
							Human PFFs	237.5	1.916
							Human PFFs	238	1.71
							Human PFFs	238.5	1.513
							Human PFFs	239	1.339
							Human PFFs	239.5	1.191
							Human PFFs	240	1.07
							Human PFFs	240.5	0.969
							Human PFFs	241	0.885
							Human PFFs	241.5	0.815
							Human PFFs	242	0.754
							Human PFFs	242.5	0.699
							Human PFFs	243	0.645
							Human PFFs	243.5	0.597
							Human PFFs	244	0.554
							Human PFFs	244.5	0.518
							Human PFFs	245	0.486
							Human PFFs	245.5	0.457
							Human PFFs	246	0.432
							Human PFFs	246.5	0.406
							Human PFFs	247	0.382
							Human PFFs	247.5	0.361
							Human PFFs	248	0.344
							Human PFFs	248.5	0.331
							Human PFFs	249	0.324
							Human PFFs	249.5	0.317
							Human PFFs	250	0.31
							Human PFFs	250.5	0.305
							Human PFFs	251	0.298
							Human PFFs	251.5	0.29
							Human PFFs	252	0.284
							Human PFFs	252.5	0.28
							Human PFFs	253	0.278
							Human PFFs	253.5	0.277
							Human PFFs	254	0.281
							Human PFFs	254.5	0.284
							Human PFFs	255	0.292
							Human PFFs	255.5	0.3
							Human PFFs	256	0.311
							Human PFFs	256.5	0.323
							Human PFFs	257	0.341
							Human PFFs	257.5	0.357
							Human PFFs	258	0.369
							Human PFFs	258.5	0.375
							Human PFFs	259	0.381
							Human PFFs	259.5	0.386
							Human PFFs	260	0.392
							Human PFFs	260.5	0.399
							Human PFFs	261	0.406
							Human PFFs	261.5	0.413
							Human PFFs	262	0.421
							Human PFFs	262.5	0.429
							Human PFFs	263	0.439
							Human PFFs	263.5	0.45
							Human PFFs	264	0.462
							Human PFFs	264.5	0.474
							Human PFFs	265	0.487
							Human PFFs	265.5	0.503
							Human PFFs	266	0.52
							Human PFFs	266.5	0.538
							Human PFFs	267	0.557
							Human PFFs	267.5	0.575
							Human PFFs	268	0.595
							Human PFFs	268.5	0.616
							Human PFFs	269	0.633
							Human PFFs	269.5	0.649
							Human PFFs	270	0.665
							Human PFFs	270.5	0.679
							Human PFFs	271	0.692
							Human PFFs	271.5	0.704
							Human PFFs	272	0.713
							Human PFFs	272.5	0.725
							Human PFFs	273	0.735
							Human PFFs	273.5	0.745
							Human PFFs	274	0.753
							Human PFFs	274.5	0.759
							Human PFFs	275	0.762
							Human PFFs	275.5	0.765
							Human PFFs	276	0.761
							Human PFFs	276.5	0.758
							Human PFFs	277	0.755
							Human PFFs	277.5	0.748
							Human PFFs	278	0.743
							Human PFFs	278.5	0.738
							Human PFFs	279	0.728
							Human PFFs	279.5	0.718
							Human PFFs	280	0.705
							Human PFFs	280.5	0.691
							Human PFFs	281	0.676
							Human PFFs	281.5	0.658
							Human PFFs	282	0.64
							Human PFFs	282.5	0.617
							Human PFFs	283	0.594
							Human PFFs	283.5	0.57
							Human PFFs	284	0.546
							Human PFFs	284.5	0.52
							Human PFFs	285	0.494
							Human PFFs	285.5	0.466
							Human PFFs	286	0.435
							Human PFFs	286.5	0.404
							Human PFFs	287	0.372
							Human PFFs	287.5	0.338
							Human PFFs	288	0.307
							Human PFFs	288.5	0.279
							Human PFFs	289	0.251
							Human PFFs	289.5	0.223
							Human PFFs	290	0.199
							Human PFFs	290.5	0.174
							Human PFFs	291	0.151
							Human PFFs	291.5	0.13
							Human PFFs	292	0.112
							Human PFFs	292.5	0.097
							Human PFFs	293	0.086
							Human PFFs	293.5	0.078
							Human PFFs	294	0.071
							Human PFFs	294.5	0.065
							Human PFFs	295	0.06
							Human PFFs	295.5	0.054
							Human PFFs	296	0.05
							Human PFFs	296.5	0.045
							Human PFFs	297	0.041
							Human PFFs	297.5	0.04
							Human PFFs	298	0.038
							Human PFFs	298.5	0.037
							Human PFFs	299	0.035
							Human PFFs	299.5	0.033
							Human PFFs	300	0.032
							Human PFFs	300.5	0.03
							Human PFFs	301	0.027
							Human PFFs	301.5	0.024
							Human PFFs	302	0.021
							Human PFFs	302.5	0.019
							Human PFFs	303	0.019
							Human PFFs	303.5	0.016
							Human PFFs	304	0.015
							Human PFFs	304.5	0.014
							Human PFFs	305	0.014
							Human PFFs	305.5	0.014
							Human PFFs	306	0.012
							Human PFFs	306.5	0.012
							Human PFFs	307	0.011
							Human PFFs	307.5	0.012
							Human PFFs	308	0.012
							Human PFFs	308.5	0.012
							Human PFFs	309	0.014
							Human PFFs	309.5	0.014
							Human PFFs	310	0.014
							Human PFFs	310.5	0.013
							Human PFFs	311	0.012
							Human PFFs	311.5	0.011
							Human PFFs	312	0.013
							Human PFFs	312.5	0.013
							Human PFFs	313	0.012
							Human PFFs	313.5	0.01
							Human PFFs	314	0.01
							Human PFFs	314.5	0.009
							Human PFFs	315	0.008
							Human PFFs	315.5	0.005
							Human PFFs	316	0.004
							Human PFFs	316.5	0.003
							Human PFFs	317	0.002
							Human PFFs	317.5	0.001
							Human PFFs	318	0.001
							Human PFFs	318.5	0
							Human PFFs	319	0.001
							Human PFFs	319.5	0
							Human PFFs	320	-0.001
							Human PFFs	320.5	-0.002
							Human PFFs	321	-0.002
							Human PFFs	321.5	-0.001
							Human PFFs	322	0.001
							Human PFFs	322.5	0.001
							Human PFFs	323	0.003
							Human PFFs	323.5	0.004
							Human PFFs	324	0.004
							Human PFFs	324.5	0.003
							Human PFFs	325	0.004
							Human PFFs	325.5	0.004
							Human PFFs	326	0.003
							Human PFFs	326.5	0.003
							Human PFFs	327	0.002
							Human PFFs	327.5	0
							Human PFFs	328	0.001
							Human PFFs	328.5	0.001
							Human PFFs	329	0.001
							Human PFFs	329.5	-0.001
							Human PFFs	330	-0.001
							Human PFFs	330.5	-0.002
							Human PFFs	331	-0.003
							Human PFFs	331.5	-0.003
							Human PFFs	332	-0.005
							Human PFFs	332.5	-0.005
							Human PFFs	333	-0.004
							Human PFFs	333.5	-0.003
							Human PFFs	334	-0.001
							Human PFFs	334.5	-0.001
							Human PFFs	335	0.001
							Human PFFs	335.5	0.002
							Human PFFs	336	0.002
							Human PFFs	336.5	0.002
							Human PFFs	337	0.002
							Human PFFs	337.5	0.002
							Human PFFs	338	0.001
							Human PFFs	338.5	0.001
							Human PFFs	339	0.001
							Human PFFs	339.5	0.001
							Human PFFs	340	0
							Human PFFs	340.5	-0.001
							Human PFFs	341	-0.001
							Human PFFs	341.5	-0.002
							Human PFFs	342	-0.002
							Human PFFs	342.5	-0.003
							Human PFFs	343	-0.003
							Human PFFs	343.5	-0.004
							Human PFFs	344	-0.003
							Human PFFs	344.5	-0.003
							Human PFFs	345	-0.004
							Human PFFs	345.5	-0.004
							Human PFFs	346	-0.003
							Human PFFs	346.5	-0.004
							Human PFFs	347	-0.003
							Human PFFs	347.5	-0.004
							Human PFFs	348	-0.002
							Human PFFs	348.5	-0.003
							Human PFFs	349	-0.002
							Human PFFs	349.5	-0.003
							Human PFFs	350	-0.003
							Human PFFs	220	13.482
							Human PFFs	220.5	13.126
							Human PFFs	221	12.743
							Human PFFs	221.5	12.389
							Human PFFs	222	11.995
							Human PFFs	222.5	11.594
							Human PFFs	223	11.176
							Human PFFs	223.5	10.733
							Human PFFs	224	10.25
							Human PFFs	224.5	9.726
							Human PFFs	225	9.21
							Human PFFs	225.5	8.762
							Human PFFs	226	8.404
							Human PFFs	226.5	8.112
							Human PFFs	227	7.84
							Human PFFs	227.5	7.582
							Human PFFs	228	7.342
							Human PFFs	228.5	7.123
							Human PFFs	229	6.9
							Human PFFs	229.5	6.666
							Human PFFs	230	6.419
							Human PFFs	230.5	6.156
							Human PFFs	231	5.88
							Human PFFs	231.5	5.595
							Human PFFs	232	5.287
							Human PFFs	232.5	4.945
							Human PFFs	233	4.583
							Human PFFs	233.5	4.218
							Human PFFs	234	3.861
							Human PFFs	234.5	3.517
							Human PFFs	235	3.193
							Human PFFs	235.5	2.895
							Human PFFs	236	2.625
							Human PFFs	236.5	2.387
							Human PFFs	237	2.164
							Human PFFs	237.5	1.946
							Human PFFs	238	1.736
							Human PFFs	238.5	1.536
							Human PFFs	239	1.356
							Human PFFs	239.5	1.205
							Human PFFs	240	1.083
							Human PFFs	240.5	0.981
							Human PFFs	241	0.898
							Human PFFs	241.5	0.825
							Human PFFs	242	0.764
							Human PFFs	242.5	0.706
							Human PFFs	243	0.653
							Human PFFs	243.5	0.603
							Human PFFs	244	0.56
							Human PFFs	244.5	0.522
							Human PFFs	245	0.489
							Human PFFs	245.5	0.461
							Human PFFs	246	0.436
							Human PFFs	246.5	0.413
							Human PFFs	247	0.389
							Human PFFs	247.5	0.369
							Human PFFs	248	0.354
							Human PFFs	248.5	0.342
							Human PFFs	249	0.334
							Human PFFs	249.5	0.328
							Human PFFs	250	0.322
							Human PFFs	250.5	0.316
							Human PFFs	251	0.31
							Human PFFs	251.5	0.303
							Human PFFs	252	0.297
							Human PFFs	252.5	0.294
							Human PFFs	253	0.293
							Human PFFs	253.5	0.29
							Human PFFs	254	0.293
							Human PFFs	254.5	0.299
							Human PFFs	255	0.304
							Human PFFs	255.5	0.31
							Human PFFs	256	0.32
							Human PFFs	256.5	0.334
							Human PFFs	257	0.348
							Human PFFs	257.5	0.363
							Human PFFs	258	0.374
							Human PFFs	258.5	0.382
							Human PFFs	259	0.387
							Human PFFs	259.5	0.392
							Human PFFs	260	0.401
							Human PFFs	260.5	0.409
							Human PFFs	261	0.416
							Human PFFs	261.5	0.424
							Human PFFs	262	0.432
							Human PFFs	262.5	0.442
							Human PFFs	263	0.452
							Human PFFs	263.5	0.465
							Human PFFs	264	0.477
							Human PFFs	264.5	0.491
							Human PFFs	265	0.504
							Human PFFs	265.5	0.522
							Human PFFs	266	0.539
							Human PFFs	266.5	0.558
							Human PFFs	267	0.577
							Human PFFs	267.5	0.593
							Human PFFs	268	0.61
							Human PFFs	268.5	0.627
							Human PFFs	269	0.642
							Human PFFs	269.5	0.656
							Human PFFs	270	0.669
							Human PFFs	270.5	0.683
							Human PFFs	271	0.694
							Human PFFs	271.5	0.707
							Human PFFs	272	0.718
							Human PFFs	272.5	0.73
							Human PFFs	273	0.74
							Human PFFs	273.5	0.75
							Human PFFs	274	0.759
							Human PFFs	274.5	0.765
							Human PFFs	275	0.768
							Human PFFs	275.5	0.77
							Human PFFs	276	0.771
							Human PFFs	276.5	0.769
							Human PFFs	277	0.765
							Human PFFs	277.5	0.761
							Human PFFs	278	0.755
							Human PFFs	278.5	0.749
							Human PFFs	279	0.739
							Human PFFs	279.5	0.727
							Human PFFs	280	0.716
							Human PFFs	280.5	0.703
							Human PFFs	281	0.688
							Human PFFs	281.5	0.669
							Human PFFs	282	0.65
							Human PFFs	282.5	0.628
							Human PFFs	283	0.606
							Human PFFs	283.5	0.58
							Human PFFs	284	0.555
							Human PFFs	284.5	0.53
							Human PFFs	285	0.504
							Human PFFs	285.5	0.475
							Human PFFs	286	0.444
							Human PFFs	286.5	0.413
							Human PFFs	287	0.381
							Human PFFs	287.5	0.346
							Human PFFs	288	0.315
							Human PFFs	288.5	0.285
							Human PFFs	289	0.258
							Human PFFs	289.5	0.23
							Human PFFs	290	0.204
							Human PFFs	290.5	0.179
							Human PFFs	291	0.155
							Human PFFs	291.5	0.136
							Human PFFs	292	0.118
							Human PFFs	292.5	0.103
							Human PFFs	293	0.091
							Human PFFs	293.5	0.083
							Human PFFs	294	0.076
							Human PFFs	294.5	0.071
							Human PFFs	295	0.066
							Human PFFs	295.5	0.061
							Human PFFs	296	0.057
							Human PFFs	296.5	0.052
							Human PFFs	297	0.048
							Human PFFs	297.5	0.048
							Human PFFs	298	0.046
							Human PFFs	298.5	0.046
							Human PFFs	299	0.042
							Human PFFs	299.5	0.04
							Human PFFs	300	0.04
							Human PFFs	300.5	0.039
							Human PFFs	301	0.036
							Human PFFs	301.5	0.033
							Human PFFs	302	0.029
							Human PFFs	302.5	0.026
							Human PFFs	303	0.024
							Human PFFs	303.5	0.023
							Human PFFs	304	0.022
							Human PFFs	304.5	0.02
							Human PFFs	305	0.019
							Human PFFs	305.5	0.019
							Human PFFs	306	0.018
							Human PFFs	306.5	0.018
							Human PFFs	307	0.018
							Human PFFs	307.5	0.015
							Human PFFs	308	0.015
							Human PFFs	308.5	0.016
							Human PFFs	309	0.017
							Human PFFs	309.5	0.016
							Human PFFs	310	0.017
							Human PFFs	310.5	0.016
							Human PFFs	311	0.016
							Human PFFs	311.5	0.014
							Human PFFs	312	0.015
							Human PFFs	312.5	0.015
							Human PFFs	313	0.015
							Human PFFs	313.5	0.012
							Human PFFs	314	0.012
							Human PFFs	314.5	0.011
							Human PFFs	315	0.012
							Human PFFs	315.5	0.01
							Human PFFs	316	0.008
							Human PFFs	316.5	0.007
							Human PFFs	317	0.006
							Human PFFs	317.5	0.005
							Human PFFs	318	0.004
							Human PFFs	318.5	0.005
							Human PFFs	319	0.005
							Human PFFs	319.5	0.005
							Human PFFs	320	0.005
							Human PFFs	320.5	0.004
							Human PFFs	321	0.005
							Human PFFs	321.5	0.007
							Human PFFs	322	0.009
							Human PFFs	322.5	0.007
							Human PFFs	323	0.008
							Human PFFs	323.5	0.01
							Human PFFs	324	0.01
							Human PFFs	324.5	0.01
							Human PFFs	325	0.011
							Human PFFs	325.5	0.012
							Human PFFs	326	0.011
							Human PFFs	326.5	0.01
							Human PFFs	327	0.01
							Human PFFs	327.5	0.008
							Human PFFs	328	0.008
							Human PFFs	328.5	0.009
							Human PFFs	329	0.008
							Human PFFs	329.5	0.005
							Human PFFs	330	0.006
							Human PFFs	330.5	0.006
							Human PFFs	331	0.006
							Human PFFs	331.5	0.006
							Human PFFs	332	0.007
							Human PFFs	332.5	0.004
							Human PFFs	333	0.004
							Human PFFs	333.5	0.006
							Human PFFs	334	0.006
							Human PFFs	334.5	0.008
							Human PFFs	335	0.009
							Human PFFs	335.5	0.009
							Human PFFs	336	0.008
							Human PFFs	336.5	0.007
							Human PFFs	337	0.006
							Human PFFs	337.5	0.007
							Human PFFs	338	0.006
							Human PFFs	338.5	0.005
							Human PFFs	339	0.003
							Human PFFs	339.5	0.001
							Human PFFs	340	0
							Human PFFs	340.5	0.001
							Human PFFs	341	0.001
							Human PFFs	341.5	0.001
							Human PFFs	342	0.001
							Human PFFs	342.5	0
							Human PFFs	343	-0.001
							Human PFFs	343.5	0.001
							Human PFFs	344	0.001
							Human PFFs	344.5	0.003
							Human PFFs	345	0.003
							Human PFFs	345.5	0.003
							Human PFFs	346	0.002
							Human PFFs	346.5	0.004
							Human PFFs	347	0.004
							Human PFFs	347.5	0.005
							Human PFFs	348	0.005
							Human PFFs	348.5	0.005
							Human PFFs	349	0.004
							Human PFFs	349.5	0.002
							Human PFFs	350	0.001

## Sheet: Fig. S9
S9a					S9b
	sarkosyl concentration	% Fibril remaining			sarkosyl concentration	Size
Mouse fibrils	0	100		Mouse fibrils	0	100
Mouse fibrils	0	100		Mouse fibrils	0	95.4
Mouse fibrils	0	100		Mouse fibrils	0	100
Mouse fibrils	0.25	59.333		Mouse fibrils	0	100
Mouse fibrils	0.25	44.155		Mouse fibrils	0	97.2
Mouse fibrils	0.25	38.477		Mouse fibrils	0	99
Mouse fibrils	0.5	18.118		Mouse fibrils	0	100
Mouse fibrils	0.5	11.92		Mouse fibrils	0	100
Mouse fibrils	0.5	7.823		Mouse fibrils	0	96.6
Mouse fibrils	1	7.472		Mouse fibrils	0	97.7
Mouse fibrils	1	4.446		Mouse fibrils	0	94.8
Mouse fibrils	1	2.196		Mouse fibrils	0	97.6
Mouse fibrils	2	5.743		Mouse fibrils	0	89.7
Mouse fibrils	2	1.977		Mouse fibrils	0	100
Mouse fibrils	2	0		Mouse fibrils	0	100
Mouse fibrils	4	2.052		Mouse fibrils	0	100
Mouse fibrils	4	1.024		Mouse fibrils	0	100
Mouse fibrils	4	0		Mouse fibrils	0	100
Human fibrils	0	100		Mouse fibrils	0	91.6
Human fibrils	0	100		Mouse fibrils	0	98.5
Human fibrils	0	100		Mouse fibrils	0	100
Human fibrils	0.25	83.956		Mouse fibrils	0	100
Human fibrils	0.25	79.217		Mouse fibrils	0	100
Human fibrils	0.25	77.017		Mouse fibrils	0	100
Human fibrils	0.5	23.33		Mouse fibrils	0	95.4
Human fibrils	0.5	31.497		Mouse fibrils	0	92.3
Human fibrils	0.5	26.548		Mouse fibrils	0	99
Human fibrils	1	27.284		Mouse fibrils	0	98.9
Human fibrils	1	22.917		Mouse fibrils	0	99.5
Human fibrils	1	14.997		Human fibrils	0	100
Human fibrils	2	19.18		Human fibrils	0	97.7
Human fibrils	2	10.162		Human fibrils	0	100
Human fibrils	2	9.474		Human fibrils	0	100
Human fibrils	4	8.184		Human fibrils	0	100
Human fibrils	4	3.216		Human fibrils	0	92.4
Human fibrils	4	-4.166		Human fibrils	0	100
				Human fibrils	0	100
				Human fibrils	0	100
				Human fibrils	0	100
				Human fibrils	0	100
				Human fibrils	0	100
				Human fibrils	0	100
				Human fibrils	0	100
				Human fibrils	0	100
				Human fibrils	0	94.3
				Human fibrils	0	100
				Human fibrils	0	100
				Human fibrils	0	93.5
				Human fibrils	0	100
				Human fibrils	0	100
				Human fibrils	0	100
				Human fibrils	0	100
				Human fibrils	0	100
				Human fibrils	0	100
				Human fibrils	0	100
				Human fibrils	0	100
				Human fibrils	0	97.6
				Human fibrils	0	100
				Mouse fibrils	0.25	73.4
				Mouse fibrils	0.25	95.4
				Mouse fibrils	0.25	93
				Mouse fibrils	0.25	82.9
				Mouse fibrils	0.25	98
				Mouse fibrils	0.25	100
				Mouse fibrils	0.25	99.1
				Mouse fibrils	0.25	100
				Mouse fibrils	0.25	98
				Mouse fibrils	0.25	100
				Mouse fibrils	0.25	100
				Mouse fibrils	0.25	100
				Mouse fibrils	0.25	100
				Mouse fibrils	0.25	100
				Mouse fibrils	0.25	100
				Mouse fibrils	0.25	100
				Mouse fibrils	0.25	100
				Mouse fibrils	0.25	100
				Mouse fibrils	0.25	98.1
				Mouse fibrils	0.25	99.6
				Mouse fibrils	0.25	100
				Mouse fibrils	0.25	100
				Mouse fibrils	0.25	100
				Mouse fibrils	0.25	93.9
				Mouse fibrils	0.25	100
				Mouse fibrils	0.25	96
				Mouse fibrils	0.25	100
				Mouse fibrils	0.25	100
				Mouse fibrils	0.25	100
				Mouse fibrils	0.25	79.1
				Human fibrils	0.25	17.8
				Human fibrils	0.25	76.7
				Human fibrils	0.25	100
				Human fibrils	0.25	100
				Human fibrils	0.25	49.5
				Human fibrils	0.25	92.3
				Human fibrils	0.25	97.5
				Human fibrils	0.25	96.6
				Human fibrils	0.25	100
				Human fibrils	0.25	100
				Human fibrils	0.25	93.7
				Human fibrils	0.25	80.9
				Human fibrils	0.25	100
				Human fibrils	0.25	100
				Human fibrils	0.25	66
				Human fibrils	0.25	10.7
				Human fibrils	0.25	100
				Human fibrils	0.25	100
				Human fibrils	0.25	16.7
				Human fibrils	0.25	95.5
				Human fibrils	0.25	81.4
				Human fibrils	0.25	100
				Human fibrils	0.25	48.3
				Human fibrils	0.25	90.2
				Human fibrils	0.25	88.2
				Human fibrils	0.25	95.4
				Human fibrils	0.25	100
				Human fibrils	0.25	39.5
				Human fibrils	0.25	94.3
				Human fibrils	0.25	86.3
				Mouse fibrils	0.5	8.1
				Mouse fibrils	0.5	100
				Mouse fibrils	0.5	100
				Mouse fibrils	0.5	6.5
				Mouse fibrils	0.5	100
				Mouse fibrils	0.5	5.9
				Mouse fibrils	0.5	2.2
				Mouse fibrils	0.5	1.9
				Mouse fibrils	0.5	1.6
				Mouse fibrils	0.5	6.5
				Mouse fibrils	0.5	98.3
				Mouse fibrils	0.5	2.7
				Mouse fibrils	0.5	0.8
				Mouse fibrils	0.5	0
				Mouse fibrils	0.5	100
				Mouse fibrils	0.5	2.4
				Mouse fibrils	0.5	3.7
				Mouse fibrils	0.5	6.3
				Mouse fibrils	0.5	3.2
				Mouse fibrils	0.5	4.7
				Mouse fibrils	0.5	3.2
				Mouse fibrils	0.5	2.5
				Mouse fibrils	0.5	4.6
				Mouse fibrils	0.5	3.6
				Mouse fibrils	0.5	0
				Mouse fibrils	0.5	4.8
				Mouse fibrils	0.5	2.2
				Mouse fibrils	0.5	2.2
				Mouse fibrils	0.5	100
				Mouse fibrils	0.5	100
				Human fibrils	0.5	61.1
				Human fibrils	0.5	30.1
				Human fibrils	0.5	100
				Human fibrils	0.5	98.9
				Human fibrils	0.5	93.6
				Human fibrils	0.5	90.3
				Human fibrils	0.5	100
				Human fibrils	0.5	100
				Human fibrils	0.5	100
				Human fibrils	0.5	100
				Human fibrils	0.5	100
				Human fibrils	0.5	100
				Human fibrils	0.5	100
				Human fibrils	0.5	100
				Human fibrils	0.5	100
				Human fibrils	0.5	63.6
				Human fibrils	0.5	100
				Human fibrils	0.5	98.9
				Human fibrils	0.5	100
				Human fibrils	0.5	100
				Human fibrils	0.5	100
				Human fibrils	0.5	100
				Human fibrils	0.5	100
				Human fibrils	0.5	100
				Human fibrils	0.5	100
				Human fibrils	0.5	100
				Human fibrils	0.5	80.4
				Human fibrils	0.5	100
				Human fibrils	0.5	56.2
				Mouse fibrils	1	1.4
				Mouse fibrils	1	1.1
				Mouse fibrils	1	1.5
				Mouse fibrils	1	1.5
				Mouse fibrils	1	1.3
				Mouse fibrils	1	1
				Mouse fibrils	1	0.8
				Mouse fibrils	1	0.8
				Mouse fibrils	1	1.1
				Mouse fibrils	1	1.1
				Mouse fibrils	1	1
				Mouse fibrils	1	1
				Mouse fibrils	1	0.9
				Mouse fibrils	1	1.2
				Mouse fibrils	1	1.3
				Mouse fibrils	1	0.8
				Mouse fibrils	1	0
				Mouse fibrils	1	0.9
				Mouse fibrils	1	1.3
				Mouse fibrils	1	0.9
				Mouse fibrils	1	0.9
				Mouse fibrils	1	0.9
				Mouse fibrils	1	0.6
				Mouse fibrils	1	1
				Mouse fibrils	1	0.6
				Mouse fibrils	1	1.3
				Mouse fibrils	1	0.8
				Mouse fibrils	1	0.9
				Mouse fibrils	1	1
				Mouse fibrils	1	1
				Human fibrils	1	100
				Human fibrils	1	76.6
				Human fibrils	1	86.8
				Human fibrils	1	100
				Human fibrils	1	47.5
				Human fibrils	1	87.9
				Human fibrils	1	100
				Human fibrils	1	100
				Human fibrils	1	5.8
				Human fibrils	1	1.7
				Human fibrils	1	83.8
				Human fibrils	1	1.6
				Human fibrils	1	40.9
				Human fibrils	1	0.3
				Human fibrils	1	2.7
				Human fibrils	1	2.2
				Human fibrils	1	1.3
				Human fibrils	1	0.3
				Human fibrils	1	2.6
				Human fibrils	1	100
				Human fibrils	1	1.9
				Human fibrils	1	0.8
				Human fibrils	1	100
				Human fibrils	1	6.3
				Human fibrils	1	100
				Human fibrils	1	100
				Human fibrils	1	2.2
				Human fibrils	1	100
				Human fibrils	1	87.3
				Mouse fibrils	2	0.8
				Mouse fibrils	2	0.2
				Mouse fibrils	2	0.4
				Mouse fibrils	2	0.2
				Mouse fibrils	2	0
				Mouse fibrils	2	0.3
				Mouse fibrils	2	0
				Mouse fibrils	2	0.3
				Mouse fibrils	2	0.3
				Mouse fibrils	2	0.4
				Mouse fibrils	2	0.3
				Mouse fibrils	2	0.5
				Mouse fibrils	2	0.3
				Mouse fibrils	2	0.6
				Mouse fibrils	2	0.4
				Mouse fibrils	2	0.4
				Mouse fibrils	2	0.4
				Mouse fibrils	2	0.4
				Mouse fibrils	2	0.3
				Mouse fibrils	2	0.5
				Mouse fibrils	2	0.6
				Mouse fibrils	2	0.3
				Mouse fibrils	2	0.6
				Mouse fibrils	2	0.3
				Mouse fibrils	2	0.4
				Mouse fibrils	2	0
				Mouse fibrils	2	0.4
				Mouse fibrils	2	0.4
				Mouse fibrils	2	0.4
				Mouse fibrils	2	0.5
				Mouse fibrils	2	0.6
				Human fibrils	2	0.9
				Human fibrils	2	0.6
				Human fibrils	2	0.7
				Human fibrils	2	0.3
				Human fibrils	2	0.8
				Human fibrils	2	100
				Human fibrils	2	1.1
				Human fibrils	2	100
				Human fibrils	2	0.5
				Human fibrils	2	0.7
				Human fibrils	2	0.4
				Human fibrils	2	0.5
				Human fibrils	2	100
				Human fibrils	2	0.5
				Human fibrils	2	1
				Human fibrils	2	0.5
				Human fibrils	2	100
				Human fibrils	2	100
				Human fibrils	2	100
				Human fibrils	2	1.9
				Human fibrils	2	0.6
				Human fibrils	2	0.4
				Human fibrils	2	0.4
				Human fibrils	2	0.2
				Human fibrils	2	0.5
				Human fibrils	2	0.1
				Human fibrils	2	0.5
				Human fibrils	2	0.2
				Human fibrils	2	0.5
				Mouse fibrils	4	0.1
				Mouse fibrils	4	0.1
				Mouse fibrils	4	0.1
				Mouse fibrils	4	0.1
				Mouse fibrils	4	0.1
				Mouse fibrils	4	0.1
				Mouse fibrils	4	0.1
				Mouse fibrils	4	0.1
				Mouse fibrils	4	0.1
				Mouse fibrils	4	0.2
				Mouse fibrils	4	0.2
				Mouse fibrils	4	0.2
				Mouse fibrils	4	0.1
				Mouse fibrils	4	0.2
				Mouse fibrils	4	0.1
				Mouse fibrils	4	0.1
				Mouse fibrils	4	0.2
				Mouse fibrils	4	0.1
				Mouse fibrils	4	0.2
				Mouse fibrils	4	0.2
				Mouse fibrils	4	0.2
				Mouse fibrils	4	0.2
				Mouse fibrils	4	0.1
				Mouse fibrils	4	0.2
				Mouse fibrils	4	0.1
				Mouse fibrils	4	0.2
				Mouse fibrils	4	0.2
				Mouse fibrils	4	0.2
				Mouse fibrils	4	0.2
				Mouse fibrils	4	0.2
				Human fibrils	4	100
				Human fibrils	4	0.1
				Human fibrils	4	0.1
				Human fibrils	4	0.1
				Human fibrils	4	0.1
				Human fibrils	4	0
				Human fibrils	4	0.2
				Human fibrils	4	0.1
				Human fibrils	4	0.1
				Human fibrils	4	0.1
				Human fibrils	4	0.1
				Human fibrils	4	0.1
				Human fibrils	4	0.1
				Human fibrils	4	0.1
				Human fibrils	4	0.2
				Human fibrils	4	0.1
				Human fibrils	4	0.1
				Human fibrils	4	0.1
				Human fibrils	4	0.1
				Human fibrils	4	0.1
				Human fibrils	4	0.1
				Human fibrils	4	0.1
				Human fibrils	4	0.1
				Human fibrils	4	0.1
				Human fibrils	4	0.1
				Human fibrils	4	0.1
				Human fibrils	4	0.1
				Human fibrils	4	0.1
				Human fibrils	4	0.1
				Human fibrils	4	0
				Human fibrils	4	0.1
				Human fibrils	4	0.1

[truncated: 2 more sheets: Fig. S11, Fig.S13]
